# Supplementary material for: The Peritoneal Surface Proteome in a Model of Chronic Peritoneal Dialysis Reveals Mechanisms of Membrane Damage and Preservation
Source: Front Physiol. 2019 May 14;10:472. doi: 10.3389/fphys.2019.00472 (PMC6530346; doi:10.3389/fphys.2019.00472)
Supplement: Supplementary file 1 [file Table_1.xlsx]

## Sheet: Supplementary Table S1
Supplementary Table S1
Rat	Treatment	Experimental dropout	insufficient protein amount	IEF_RUN	PAGE_RUN
2	Control		1
62	Control			1	1-3
63	Control			2	2-3
64	Control		1
65	Control			3	3-3
66	Control			3	3-3
67	Control			4	4-3
68	Control			5	5-3
1	SCB			1	1-1
3	SCB			1	1-1
4	SCB			1	1-1
5	SCB			2	2-1
6	SCB			2	2-1
7	SCB			2	2-1
8	SCB			3	3-1
9	SCB			3	3-1
10	SCB		1
11	SCB			3	3-1
12	SCB			4	4-1
13	SCB			4	4-1
14	SCB			5	5-1
15	SCB			5	5-2
61	SCB			5	5-1
16	SCB + AG			1	1-1
17	SCB + AG			1	1-2
18	SCB + AG			1	1-2
19	SCB + AG			2	2-1
20	SCB + AG			2	2-2
21	SCB + AG			2	2-2
22	SCB + AG			3	3-1
23	SCB + AG			3	3-2
24	SCB + AG			4	4-1
25	SCB + AG			4	4-1
26	SCB + AG	1
27	SCB + AG			4	4-2
28	SCB + AG		1
29	SCB + AG			5	5-2
30	SCB + AG			5	5-2
31	DCB			1	1-2
32	DCB			1	1-2
33	DCB			1	1-3
34	DCB			2	2-2
35	DCB			2	2-2
36	DCB			2	2-3
37	DCB			3	3-2
38	DCB			3	3-2
39	DCB			3	3-2
40	DCB			4	4-2
41	DCB			4	4-2
42	DCB			4	4-2
43	DCB			5	5-1
44	DCB			5	5-1
45	DCB			5	5-2
46	DCB + AG			1	1-3
47	DCB + AG			1	1-3
48	DCB + AG			2	2-3
49	DCB + AG			2	2-3
50	DCB + AG			3	3-3
51	DCB + AG			3	3-3
52	DCB + AG		1
53	DCB + AG			4	4-3
54	DCB + AG			4	4-3
55	DCB + AG	1
56	DCB + AG			5	5-3
57	DCB + AG	1
58	DCB + AG			5	5-3
59	DCB + AG	1
60	DCB + AG			5	5-3
