# Supplementary material for: The Peritoneal Surface Proteome in a Model of Chronic Peritoneal Dialysis Reveals Mechanisms of Membrane Damage and Preservation
Source: Front Physiol. 2019 May 14;10:472. doi: 10.3389/fphys.2019.00472 (PMC6530346; doi:10.3389/fphys.2019.00472)
Supplement: Supplementary file 2 [file Table_2.xlsx]

## Sheet: Supplementary Table S2
Supplementary Table S2
Spotlabel	Uniprot Accession	Uniprot Entry-Name	Sequence coverage	Number of matching peptides	Mascot score	Cut for identification	Log fold-change SCB	P-value SCB	False discovery rate SCB	Log fold-change SCB+AlaGln	P-value SCB+AlaGln	False discovery rate SCB+AlaGln	Log fold-change DCB	P-value DCB	False discovery rate DCB	Log fold-change DCB+AlaGln	P-value DCB+AlaGln	False discovery rate DCB+AlaGln
1						1	-1.82007	4.78284e-12	5.39157e-11	-0.394977	0.100816	0.619894	-1.74942	1.82224e-08	7.36819e-08	0.0418747	0.981178	1
2							0.205973	0.420725	0.543436	0.0261168	0.976807	0.999999	0.571197	0.0015399	0.00284996	-0.0657214	0.861458	1
3							-0.567619	0.00636526	0.0124954	0.192429	0.35439	0.985098	-0.550925	0.0173938	0.0278301	-0.332678	0.102616	0.545332
4							-1.06336	0.100892	0.153191	-0.0467811	0.992099	0.999999	-1.05259	0.102045	0.143247	-0.576684	0.34664	0.936632
5							0.440225	0.890235	0.979786	1.13161	0.312236	0.94527	0.421724	0.927179	0.984053	0.614773	0.78995	1
6						1	0.0560988	0.922443	0.996671	0.304508	0.0350315	0.491763	0.111727	0.665392	0.753504	0.148556	0.355277	0.947405
7	Q9ESH6	GLRX1_RAT	12	1	23	1	-0.00797594	0.99898	0.999993	0.12644	0.669436	0.999999	-0.0964441	0.82888	0.89896	0.142218	0.553464	1
8	P14046	A1I3_RAT	7	9	302	1	-1.2559	1.05757e-07	4.29963e-07	-0.114233	0.766419	0.999999	-1.21674	1.39493e-05	3.49436e-05	-0.258076	0.417694	0.980329
9	P14046	A1I3_RAT	4	4	149	1	-1.21615	4.59814e-07	1.67697e-06	-0.209931	0.432351	0.999999	-1.18584	1.89347e-06	5.29602e-06	-0.147248	0.694169	1
10	Q03626	MUG1_RAT	7	8	298	1	-0.888375	0.000132887	0.000330662	-0.170684	0.535578	0.999999	-0.936485	0.000156323	0.000338093	-0.143875	0.695767	1
11	Q03626	MUG1_RAT	5	6	202	1	-0.70864	0.00111004	0.00243619	-0.264457	0.186447	0.792687	-0.923919	2.05041e-05	5.05135e-05	-0.0377285	0.967957	1
12							-0.888774	2.54057e-05	7.07934e-05	-0.333403	0.0719003	0.571129	-1.16334	3.56928e-06	9.5868e-06	-0.000997184	0.999983	1
13						1	-0.258535	0.217884	0.301311	-0.292637	0.0502276	0.557001	-0.40317	0.143449	0.195111	0.210794	0.43994	0.995422
14	Q5EBC0	Q5EBC0_RAT	2	2	46	1	-0.0740514	0.885454	0.978867	-0.300189	0.0574062	0.557001	-0.0868478	0.905896	0.964216	0.202887	0.462476	1
15	Q5EBC0	Q5EBC0_RAT	2	2	74	1	0.0527109	0.94326	0.999993	-0.313323	0.0532606	0.557001	0.278378	0.351756	0.435335	0.185125	0.498951	1
16	Q5EBC0	Q5EBC0_RAT	6	5	179	1	0.0739589	0.888976	0.979786	-0.301506	0.0608626	0.557001	0.45914	0.0656665	0.0954216	0.234099	0.330976	0.924196
17	Q5EBC0	Q5EBC0_RAT	6	5	152	1	0.0852706	0.855881	0.953787	-0.27634	0.0932066	0.613679	0.507543	0.0818911	0.115831	0.236411	0.426295	0.994243
18	Q5EBC0	Q5EBC0_RAT	5	4	133	1	0.120607	0.765961	0.884899	-0.318949	0.0671537	0.571129	0.494016	0.104832	0.146884	0.296151	0.288542	0.886019
19	Q5EBC0	Q5EBC0_RAT	1	1	21	1	0.137282	0.729657	0.857607	-0.377534	0.0332251	0.491763	0.426353	0.194611	0.255814	0.311099	0.270747	0.868327
20						1	0.237779	0.468422	0.59472	-0.41731	0.0327086	0.491763	0.347116	0.424909	0.514037	0.403732	0.190216	0.764978
21	O88600	HSP74_RAT	10	7	271	1	-0.271572	0.196967	0.277544	-0.134121	0.514278	0.999999	0.0657726	0.912749	0.970122	-0.204035	0.292152	0.886019
22							-0.507086	7.29767e-05	0.000191178	-0.0324113	0.926331	0.999999	-0.381356	0.0230282	0.0355456	-0.282723	0.0445584	0.422493
23							-0.359804	0.0131279	0.0245407	-0.0331812	0.933604	0.999999	-0.241464	0.183601	0.243059	-0.288082	0.0330089	0.4026
24	Q03626	MUG1_RAT	0	1	26	1	0.160088	0.804425	0.919343	-0.289733	0.335985	0.977028	-0.297377	0.173564	0.231835	-0.224953	0.223707	0.811894
25	Q62667	MVP_RAT	9	7	263	1	1.0745	3.53399e-06	1.11885e-05	-0.0166714	0.993949	0.999999	1.56188	4.17888e-13	4.50592e-12	-0.0962307	0.81594	1
26	Q62667	MVP_RAT	7	5	192	1	0.736515	0.0035213	0.00723715	-0.0874869	0.860141	0.999999	1.15898	1.1455e-07	3.94561e-07	-0.144942	0.636523	1
27							0.100842	0.934137	0.999993	-0.277127	0.45316	0.999999	-0.433556	0.0804557	0.114235	-0.176315	0.516435	1
28	D3ZVQ0	D3ZVQ0_RAT	8	6	190	1	0.173035	0.379763	0.496561	-0.12093	0.464494	0.999999	0.296637	0.188159	0.248651	-0.135932	0.579886	1
29							0.462796	0.111735	0.167603	-0.207111	0.473265	0.999999	0.279947	0.218493	0.28271	-0.112357	0.68265	1
30							0.648578	0.000138585	0.000342326	-0.0271964	0.969791	0.999999	0.875481	9.01944e-08	3.15045e-07	-0.156198	0.401243	0.971088
31	P46462	TERA_RAT	17	11	423	1	0.488476	0.0310797	0.0535261	-0.0718293	0.871907	0.999999	0.800187	7.10571e-05	0.000159717	-0.104539	0.749313	1
32	P46462	TERA_RAT	3	3	100	1	0.51079	0.0149893	0.0277414	-0.133715	0.594004	0.999999	0.751328	6.2991e-05	0.000142016	-0.198102	0.318751	0.915131
33	P36953	AFAM_RAT	10	5	190	1	-1.06722	5.79428e-11	4.95511e-10	0.0333743	0.95347	0.999999	-1.21893	4.94456e-10	2.78693e-09	-0.125254	0.659996	1
34	Q68FP1	GELS_RAT	11	7	328	1	-0.737746	0.000407404	0.000959205	-0.322432	0.0750835	0.571129	-0.836124	3.41182e-06	9.19707e-06	-0.258892	0.132803	0.633366
35	Q68FP1	GELS_RAT	1	1	27	1	-0.881053	0.000138955	0.000342326	-0.359371	0.075203	0.571129	-1.02432	3.79236e-07	1.21617e-06	-0.186121	0.422672	0.988894
36	P36953	AFAM_RAT	9	5	136	1	-0.90116	3.30348e-09	1.8072e-08	-0.0680268	0.798117	0.999999	-1.1201	7.75933e-11	4.93414e-10	-0.115747	0.63305	1
37	Q68FP1	GELS_RAT	4	3	138	1	-0.290613	0.181134	0.257183	-0.285665	0.0761103	0.571129	-0.0893863	0.809583	0.884478	-0.0494008	0.908319	1
38	Q68FP1	GELS_RAT	1	1	38	1	-0.31657	0.0934749	0.143392	-0.305178	0.0320564	0.491763	-0.170463	0.37934	0.465725	-0.275775	0.0307954	0.402075
39	P36953	AFAM_RAT	8	5	117	1	-0.799852	2.99805e-07	1.12311e-06	-0.137307	0.425619	0.999999	-0.99803	1.80129e-09	8.87521e-09	-0.100142	0.689294	1
40						1	-0.387847	0.0999374	0.152052	-0.351804	0.0505428	0.557001	-0.425784	0.0744728	0.106965	-0.0334933	0.97393	1
41	P12346	TRFE_RAT	8	4	135	1	-0.775242	7.92595e-09	3.9844e-08	0.00689743	0.996976	0.999999	-0.974175	1.09152e-08	4.6405e-08	-0.0474461	0.922421	1
42	P12346	TRFE_RAT	18	12	443	1	-0.782729	2.08292e-09	1.19491e-08	-0.0128184	0.989034	0.999999	-0.987	1.02545e-11	7.86528e-11	0.0472592	0.896624	1
43	P12346	TRFE_RAT	27	17	612	1	-0.797298	6.9527e-09	3.54302e-08	-0.0850921	0.652132	0.999999	-1.01102	1.83534e-10	1.07519e-09	-0.0287973	0.966395	1
44	P12346	TRFE_RAT	3	2	95	1	-0.7895	2.6826e-08	1.20232e-07	0.0198461	0.977759	0.999999	-1.0021	3.19179e-09	1.50297e-08	-0.0906778	0.744659	1
45	P12346	TRFE_RAT	19	10	392	1	-0.646711	0.000750145	0.00170675	-0.226794	0.205849	0.818835	-1.08259	3.87117e-11	2.61832e-10	-0.0154323	0.990846	1
46	P12346	TRFE_RAT	13	7	203	1	-0.717716	6.82863e-07	2.40782e-06	-0.0070212	0.997256	0.999999	-0.938936	5.11733e-08	1.8848e-07	-0.0465839	0.926426	1
47	P31977	EZRI_RAT	12	10	231	1	0.953546	1.90755e-08	8.70688e-08	-0.105831	0.646557	0.999999	1.131	2.02462e-08	8.09849e-08	0.0601534	0.911344	1
48	P12346	TRFE_RAT	8	5	144	1	-0.0620861	0.91864	0.996671	0.0745835	0.822697	0.999999	-0.687872	0.000794641	0.00151205	-0.144665	0.582018	1
49	P12346	TRFE_RAT	6	4	125	1	-0.59076	3.95325e-06	1.24102e-05	-0.0426019	0.879117	0.999999	-0.950554	9.65356e-07	2.88444e-06	-0.16612	0.473496	1
50	P12346	TRFE_RAT	3	2	65	1	0.663507	0.198322	0.278925	-0.226621	0.724034	0.999999	-0.436207	0.262261	0.335477	-0.114469	0.86547	1
51	P12346	TRFE_RAT	5	3	86	1	0.155216	0.739664	0.86663	0.0270298	0.985165	0.999999	-0.53618	0.0346951	0.0521478	-0.224232	0.391199	0.969583
52	P12346	TRFE_RAT	6	4	118	1	-0.0578761	0.945148	0.999993	0.0677824	0.883689	0.999999	-0.629343	0.00369929	0.00655302	-0.286492	0.156696	0.689341
53	P31977	EZRI_RAT	1	1	24	1	0.255657	0.21475	0.298643	-0.0834447	0.755609	0.999999	0.256639	0.120106	0.167593	-0.0993287	0.605552	1
54	P12346	TRFE_RAT	3	2	73	1	0.0815958	0.992498	0.999993	0.886668	0.265031	0.897691	0.53612	0.0189645	0.0298933	-0.081747	0.856476	1
55	P12346	TRFE_RAT	6	4	146	1	0.447194	0.420026	0.543436	0.109737	0.916037	0.999999	-0.245019	0.648827	0.741517	0.000125465	1	1
56	P12346	TRFE_RAT	3	2	78	1	0.289539	0.746091	0.869163	-0.143319	0.890064	0.999999	-0.399238	0.205768	0.268582	-0.14218	0.730327	1
57	P06761	Hspa5	26	13	614	1	0.896721	0.0241497	0.0427794	-0.444736	0.209637	0.818835	0.536456	0.290214	0.366956	-0.117531	0.91121	1
58	P06761	Hspa5	24	12	616	1	1.20077	5.17321e-10	3.46745e-09	-0.240701	0.196029	0.814778	1.24358	1.2168e-13	1.4841e-12	-0.076144	0.810702	1
59	P06761	Hspa5	26	15	692	1	0.859049	1.72745e-08	7.98275e-08	-0.151732	0.341621	0.985098	1.01563	7.18536e-13	7.52945e-12	-0.0452555	0.900439	1
60	Q62930	CO9_RAT	4	2	61	1	0.559019	0.0276558	0.048528	-0.45186	0.0235156	0.484989	0.33733	0.313375	0.391851	0.073933	0.916649	1
61	P06761	Hspa5	22	11	471	1	0.603664	0.000279194	0.000663643	-0.280896	0.0473643	0.557001	0.573383	0.00016238	0.000350177	-0.0548093	0.868069	1
62	Q62930	CO9_RAT	3	2	58	1	0.0834026	0.612387	0.746911	0.0610733	0.654638	0.999999	0.113214	0.535153	0.633941	0.0516773	0.820967	1
63	Q62930	CO9_RAT	1	1	55	1	-0.0887279	0.587555	0.721355	0.217156	0.01096	0.412193	-0.27599	0.0736738	0.106227	0.0159969	0.985688	1
64	P63018	HSP7C_RAT	11	5	187	1	0.0213007	0.953438	0.999993	0.102933	0.192878	0.806186	-0.157257	0.222216	0.287029	-0.0346744	0.890875	1
65	P63018	HSP7C_RAT	6	3	102	1	0.0212533	0.957259	0.999993	-0.0270194	0.89333	0.999999	0.0386109	0.859175	0.924412	0.0479795	0.709338	1
66	P08932	KNT2_RAT	5	2	65	1	0.112912	0.747667	0.869163	0.243356	0.135143	0.695309	-0.0362301	0.976652	0.999972	0.344882	0.0585374	0.47339
67	P20059	HEMO_RAT	8	2	49	1	-0.019804	0.959747	0.999993	0.0473289	0.691452	0.999999	-0.19186	0.161538	0.217331	0.0149541	0.982359	1
68	O35763	MOES_RAT	2	1	26	1	0.804013	0.00729929	0.0141424	-0.0917574	0.886768	0.999999	1.27211	1.21301e-05	3.05925e-05	0.142029	0.776582	1
69	P20059	HEMO_RAT	11	5	184	1	-0.0358546	0.881334	0.975762	0.0178011	0.951021	0.999999	-0.221603	0.198565	0.260092	0.0299161	0.954153	1
70	P20059	HEMO_RAT	13	5	164	1	-0.110142	0.402988	0.523252	0.0280288	0.905786	0.999999	-0.333246	0.0184797	0.0292529	0.0762191	0.706566	1
71	P08932	KNT2_RAT	16	5	202	1	0.685442	0.000245923	0.000586431	0.11229	0.653431	0.999999	0.479745	0.0605019	0.088609	0.231173	0.359505	0.955255
72	P08932	KNT2_RAT	10	3	145	1	0.445964	0.0865975	0.133947	0.140356	0.654513	0.999999	0.405135	0.149035	0.201971	0.383856	0.083171	0.521803
73	P08932	KNT2_RAT	22	8	429	1	0.397108	0.0696678	0.110991	0.167372	0.442623	0.999999	0.385548	0.134009	0.183953	0.20992	0.398705	0.971088
74	P02770	ALBU_RAT	11	5	179	1	-0.0255362	0.947021	0.999993	-0.061929	0.606557	0.999999	-0.306175	0.0404947	0.060016	0.155864	0.271936	0.868327
75	P02770	ALBU_RAT	12	6	207	1	-0.212423	0.0293311	0.0511061	-0.131695	0.105459	0.64301	-0.471159	0.00259987	0.00467223	0.0151612	0.989313	1
76	P02770	ALBU_RAT	12	6	201	1	-0.521184	1.36277e-06	4.6297e-06	-0.166607	0.0833024	0.584421	-0.715268	2.96827e-06	8.08936e-06	0.0173917	0.986334	1
77	P02770	ALBU_RAT	20	10	307	1	-0.716776	4.01545e-09	2.13392e-08	-0.247914	0.0167358	0.416378	-0.907468	5.67608e-11	3.677e-10	-0.120374	0.471047	1
78	P02770	ALBU_RAT	16	7	290	1	-0.702683	3.5202e-09	1.9117e-08	-0.187986	0.0779826	0.571129	-0.896119	1.04596e-11	7.94078e-11	-0.082214	0.674303	1
79	P02770	ALBU_RAT	41	19	633	1	-1.07254	2.30926e-14	6.60805e-13	-0.0805668	0.695464	0.999999	-1.19776	4.44089e-16	8.6948e-15	-0.0389061	0.930696	1
80	P02770	ALBU_RAT	22	9	299	1	-0.9418	7.23421e-13	1.07645e-11	-0.0436825	0.882889	0.999999	-1.04593	7.10543e-15	1.12477e-13	-0.0879706	0.650161	1
81	P02770	ALBU_RAT	31	16	606	1	-1.11015	4.1787e-11	3.74573e-10	-0.0917864	0.717568	0.999999	-1.14495	9.49596e-12	7.60068e-11	-0.0631072	0.865232	1
82							-1.46097	2.93547e-10	2.07999e-09	-0.0984745	0.815921	0.999999	-1.921	5.89029e-09	2.62418e-08	0.182465	0.730601	1
83	P01048	KNT1_RAT	15	6	253	1	0.0802443	0.857639	0.953787	0.279758	0.0681793	0.571129	-0.0445273	0.957165	0.999862	0.21568	0.240803	0.834807
84	P02770	ALBU_RAT	29	13	464	1	-1.06449	3.94351e-13	6.2425e-12	-0.134181	0.406607	0.999999	-1.10421	3.62821e-12	3.10274e-11	-0.0493263	0.905657	1
85	P08932	KNT2_RAT	7	2	67	1	0.526716	0.049947	0.0822137	0.131645	0.715995	0.999999	0.489296	0.0964953	0.135728	0.482396	0.0373428	0.404395
86	P02770	ALBU_RAT	32	16	575	1	-0.976994	2.53581e-10	1.83169e-09	-0.106373	0.591943	0.999999	-1.0257	8.73612e-12	7.17028e-11	-0.110282	0.582097	1
87	P01048	KNT1_RAT	15	5	190	1	0.223067	0.27473	0.372311	0.140658	0.430725	0.999999	-0.0125074	0.996879	0.999972	0.202776	0.317018	0.915131
88	P02770	ALBU_RAT	20	10	353	1	-0.654597	4.52326e-06	1.40808e-05	-0.0879605	0.647898	0.999999	-1.00421	1.77147e-12	1.62713e-11	-0.0185163	0.982708	1
89	P01048	KNT1_RAT	13	6	283	1	0.299345	0.139377	0.204127	0.18931	0.272956	0.898582	0.227487	0.331315	0.412895	0.199538	0.286238	0.886019
90	P02770	ALBU_RAT	30	12	425	1	-0.933655	1.01828e-09	6.31334e-09	-0.163725	0.293377	0.92098	-1.04109	8.07716e-11	5.00784e-10	-0.0433848	0.927016	1
91	P02770	ALBU_RAT	26	12	395	1	-0.547399	0.00170793	0.00366196	-0.0655548	0.840343	0.999999	-1.05119	9.50084e-12	7.60068e-11	0.0400713	0.932826	1
92	P02770	ALBU_RAT	27	11	387	1	-0.379929	0.0725248	0.114805	-0.071265	0.847998	0.999999	-1.04649	1.62923e-08	6.62375e-08	0.00878612	0.997647	1
93	P02770	ALBU_RAT	18	9	325	1	-0.409817	0.0719064	0.114069	-0.128773	0.633717	0.999999	-1.16588	8.07545e-10	4.3224e-09	-0.0685641	0.873812	1
94	P01048	KNT1_RAT	15	6	254	1	0.300521	0.154586	0.223324	0.239348	0.149782	0.731174	0.227653	0.402227	0.488982	0.327701	0.0718784	0.49979
95	P02770	ALBU_RAT	18	8	292	1	-0.552798	3.28926e-08	1.44805e-07	-0.186033	0.031019	0.491763	-0.74542	5.75101e-09	2.58989e-08	-0.177466	0.157511	0.689341
96	P02770	ALBU_RAT	23	9	324	1	-0.971842	2.72404e-12	3.26885e-11	-0.170216	0.208534	0.818835	-1.03424	1.85341e-11	1.3519e-10	-0.163428	0.331667	0.924196
97	P02770	ALBU_RAT	20	11	387	1	-0.337216	0.178329	0.25417	-0.140307	0.602161	0.999999	-1.10456	7.09701e-09	3.14296e-08	-0.0266134	0.979884	1
98	P02770	ALBU_RAT	18	10	339	1	-0.577167	0.00975306	0.0186537	-0.0455176	0.947432	0.999999	-1.2257	6.86873e-10	3.7576e-09	-0.0882462	0.816256	1
99	P02770	ALBU_RAT	21	12	390	1	-0.503502	0.0580718	0.0939249	-0.0533512	0.943834	0.999999	-1.01076	1.24553e-05	3.13066e-05	-0.0814397	0.876126	1
100	P02770	ALBU_RAT	15	7	273	1	-0.380237	0.146409	0.213166	-0.0760111	0.874221	0.999999	-0.926541	2.27282e-05	5.56091e-05	-0.101051	0.796568	1
101	P02770	ALBU_RAT	23	12	427	1	-0.456232	0.0441459	0.0736424	0.0233177	0.985224	0.999999	-0.890745	2.99235e-05	7.18164e-05	-0.210282	0.368694	0.962484
102	P01048	KNT1_RAT	13	6	205	1	0.319984	0.186823	0.264754	0.235261	0.230474	0.844692	0.330309	0.139929	0.191373	0.408165	0.0146935	0.351551
103	P02770	ALBU_RAT	28	12	370	1	-0.436244	0.0522023	0.0855474	-0.103507	0.743055	0.999999	-0.919902	5.19977e-06	1.36701e-05	-0.233314	0.262253	0.863346
104	P02770	ALBU_RAT	17	8	300	1	-0.513729	0.0180904	0.0329884	-0.165754	0.475166	0.999999	-1.04524	4.47077e-07	1.41543e-06	-0.134893	0.645125	1
105	P02770	ALBU_RAT	18	8	262	1	-0.121249	0.789624	0.906606	-0.142013	0.599557	0.999999	-0.633279	0.00589559	0.0101771	-0.236228	0.31235	0.914915
106	P02770	ALBU_RAT	9	4	145	1	-0.61725	0.0122296	0.0230351	-0.364299	0.0771724	0.571129	-1.08563	1.73749e-06	4.87809e-06	-0.33926	0.114933	0.591633
107	P02770	ALBU_RAT	14	7	236	1	0.132353	0.824946	0.93135	-0.096278	0.848973	0.999999	-0.488777	0.0796839	0.113355	-0.166589	0.624681	1
108	P01048	KNT1_RAT	3	1	29	1	0.272611	0.347887	0.457293	0.286479	0.163159	0.749322	0.320167	0.271419	0.345189	0.489295	0.0152536	0.351551
109	P02770	ALBU_RAT	11	5	120	1	0.866906	0.0542163	0.0882646	-0.346654	0.445637	0.999999	0.411917	0.507614	0.607178	-0.132281	0.898785	1
110	A0A0G2JSK1	A0A0G2JSK1_RAT	20	6	247	1	-0.955206	8.91456e-07	3.07057e-06	0.0407806	0.950147	0.999999	-1.21899	3.0359e-07	9.86337e-07	-0.280513	0.253331	0.845193
111	A0A0G2JSK1	A0A0G2JSK1_RAT	23	8	368	1	-0.977323	1.86165e-08	8.5498e-08	0.0773482	0.798581	0.999999	-1.1974	7.92179e-09	3.46695e-08	-0.233521	0.287758	0.886019
112	P08932	KNT2_RAT	22	9	341	1	0.566825	0.199249	0.2797	0.189858	0.733555	0.999999	0.624553	0.128328	0.177135	0.655855	0.0387709	0.404395
113	P50137	TKT_RAT	15	6	180	1	-0.709432	0.000154153	0.000377268	-0.169775	0.39213	0.999999	-0.666387	0.000335042	0.00068107	-0.145946	0.517331	1
114	P05545	SPA3K_RAT	25	8	341	1	-0.97108	1.85068e-10	1.37691e-09	0.0485787	0.891221	0.999999	-1.15855	1.67519e-11	1.24634e-10	-0.184971	0.322977	0.915131
115	A0A0G2JSK1	A0A0G2JSK1_RAT	27	8	322	1	-1.03507	1.01975e-05	3.04697e-05	0.122019	0.731256	0.999999	-1.34581	2.64753e-05	6.39532e-05	-0.337301	0.322359	0.915131
116	A0A0G2JSK1	A0A0G2JSK1_RAT	23	6	259	1	-1.08646	7.10543e-15	2.20268e-13	0.0626521	0.799121	0.999999	-1.21105	1.02141e-14	1.49005e-13	-0.18952	0.244607	0.834807
117	P01048	KNT1_RAT	15	7	291	1	0.226313	0.602627	0.737426	0.327227	0.199538	0.81881	0.336987	0.39892	0.486552	0.579124	0.0247458	0.360998
118	P05544	SPA3L_RAT	30	11	499	1	-1.11379	5.79092e-13	8.97593e-12	-0.156338	0.336182	0.977028	-1.26059	9.80416e-12	7.75989e-11	-0.157366	0.486919	1
119						1	0.251951	0.806794	0.920636	0.0689438	0.974224	0.999999	-0.24698	0.838652	0.908235	1.14396	0.00774373	0.351551
120	P05544	SPA3L_RAT	13	5	191	1	-1.14555	1.26343e-12	1.70908e-11	-0.179522	0.270679	0.898582	-1.24022	1.70681e-11	1.2573e-10	-0.0950174	0.762577	1
121	P05544	SPA3L_RAT	20	9	307	1	-1.23746	9.50351e-14	1.81298e-12	-0.173054	0.31636	0.94527	-1.33677	1.57874e-12	1.46823e-11	-0.0717969	0.862815	1
122	O35814	STIP1_RAT	15	7	253	1	-0.228898	0.404546	0.52436	-0.129332	0.622129	0.999999	0.181246	0.44023	0.529986	0.116441	0.601028	1
123						1	-0.769848	0.00208702	0.00442377	-0.0983303	0.826119	0.999999	-0.822332	7.12746e-05	0.000159724	0.0883414	0.821954	1
124	O35567	PUR9_RAT	13	6	264	1	-0.371481	0.0197713	0.0357904	-0.00930607	0.995434	0.999999	-0.406594	0.00892526	0.0147564	0.178896	0.231778	0.829052
125	P05544	SPA3L_RAT	16	5	222	1	-1.21392	2.66454e-15	9.44007e-14	-0.0722361	0.781565	0.999999	-1.33438	1.77636e-15	3.22344e-14	-0.0719037	0.829038	1
126	O35567	PUR9_RAT	29	12	446	1	-0.192811	0.459095	0.584874	0.150058	0.468784	0.999999	0.0516193	0.941665	0.996353	0.0340376	0.961995	1
127	P14141	CAH3_RAT	9	3	83	1	-2.23434	1.02434e-10	8.19469e-10	-0.26442	0.526343	0.999999	-2.47905	8.34444e-13	8.62258e-12	-0.421545	0.240139	0.834807
128	P11980	KPYM_RAT	6	2	81	1	-1.21167	2.33112e-05	6.54473e-05	-0.6332	0.0072821	0.343997	-1.36041	1.78212e-05	4.41967e-05	-0.0350582	0.986922	1
129	P24090	FETUA_RAT	5	1	66	1	-0.994602	0	0	0.112635	0.345399	0.985098	-1.03597	0	0	-0.0497512	0.794266	1
130						1	-1.23092	0.000115623	0.000296632	-0.565022	0.0372236	0.512858	-1.79103	5.13457e-05	0.000117182	0.475154	0.306787	0.905714
131	Q7TP05	Q7TP05_RAT	6	6	229	1	-0.000765693	0.999993	0.999993	-0.427704	0.0400169	0.541319	0.13588	0.781551	0.858898	0.137833	0.688677	1
132	P24090	FETUA_RAT	5	1	40	1	-1.10448	7.23865e-14	1.41725e-12	0.105296	0.57317	0.999999	-1.2588	0	0	-0.113509	0.553193	1
133	P24090	FETUA_RAT	5	1	74	1	-0.913643	0	0	0.198935	0.0343746	0.491763	-0.880337	0	0	-0.125116	0.182523	0.754429
134	Q68FQ0	TCPE_RAT	10	5	148	1	0.0326917	0.974518	0.999993	-0.240767	0.130383	0.695309	0.482131	0.0170932	0.0274673	-0.116482	0.673891	1
135	P24090	FETUA_RAT	5	1	41	1	-1.02978	4.44089e-16	2.06501e-14	0.200389	0.0783	0.571129	-1.15738	0	0	-0.0723452	0.719256	1
136	P24090	FETUA_RAT	8	2	96	1	-0.768352	1.48326e-13	2.75886e-12	0.0518092	0.758717	0.999999	-0.868158	0	0	-0.0155051	0.973704	1
137	P63039	CH60_RAT	37	15	504	1	-0.00427967	0.999399	0.999993	-0.160726	0.281199	0.913591	0.052814	0.859803	0.924412	0.0134887	0.985403	1
138	P11598	PDIA3_RAT	25	14	461	1	0.755604	5.47331e-06	1.66891e-05	-0.207121	0.187517	0.792687	1.08526	1.21793e-10	7.30761e-10	-0.0298419	0.968052	1
139	P11980	KPYM_RAT	16	8	220	1	-2.11182	1.14043e-08	5.47408e-08	-0.553288	0.0993917	0.619894	-2.08688	8.79117e-07	2.63735e-06	-0.437676	0.343443	0.936632
140	P11980	KPYM_RAT	17	9	311	1	0.130311	0.747096	0.869163	-0.0755759	0.85325	0.999999	0.390085	0.0304313	0.0462059	-0.105188	0.65905	1
141	P04276	VTDB_RAT	4	3	109	1	-0.485364	1.70817e-06	5.72469e-06	0.0541525	0.721535	0.999999	-0.512439	2.07767e-07	6.87016e-07	-0.156411	0.0909512	0.521803
142						1	-0.587191	0.0957565	0.146289	-0.525005	0.0518364	0.557001	-0.740843	0.0224084	0.0346609	-0.565805	0.0364257	0.404395
143						1	-0.308542	0.292846	0.393281	-0.21593	0.376504	0.996989	-0.0461322	0.972488	0.999972	-0.298833	0.199889	0.786863
144	P31000	VIME_RAT	18	10	299	1	-0.140592	0.106694	0.161342	0.0620867	0.474726	0.999999	-0.194822	0.150256	0.203256	0.0379729	0.891054	1
145	P18418	CALR_RAT	1	1	21	1	-0.616921	1.74484e-07	6.86858e-07	0.0454344	0.843912	0.999999	-0.620144	3.26281e-11	2.29012e-10	-0.0917892	0.386162	0.962912
146	P11598	PDIA3_RAT	21	10	353	1	0.189628	0.0854658	0.132749	-0.188723	0.0226334	0.481121	0.225615	0.0758082	0.108673	-0.0303466	0.9264	1
147						1	-0.701137	0.000886789	0.00196947	-0.196691	0.363731	0.98765	-0.233391	0.386792	0.474092	-0.249581	0.208317	0.791622
148							-1.3493	0.0031961	0.00662367	0.175691	0.831962	0.999999	-0.704184	0.602289	0.695812	-1.36767	0.0729553	0.502581
149							0.220404	0.205184	0.28695	-0.204241	0.11769	0.66841	0.0778168	0.751604	0.834617	-0.115602	0.40462	0.971088
150	P11980	KPYM_RAT	12	5	169	1	-1.99881	4.70441e-10	3.18189e-09	-0.485179	0.0961072	0.619894	-1.80415	6.26267e-07	1.92538e-06	-0.307399	0.479738	1
151	P11598	PDIA3_RAT	23	11	416	1	0.241355	0.0852136	0.132749	-0.187801	0.0909414	0.612538	0.392622	0.000356736	0.000723192	-0.105725	0.377701	0.962912
152	P11598	PDIA3_RAT	22	12	374	1	1.70991	2.20357e-12	2.73243e-11	-0.213128	0.436968	0.999999	2.05626	4.44089e-16	8.6948e-15	0.0494693	0.961401	1
153							-0.472145	5.41341e-07	1.96467e-06	0.00609821	0.99514	0.999999	-0.505384	4.53998e-08	1.68887e-07	-0.189165	0.0212375	0.351551
154	Q9QX79	FETUB_RAT	5	2	51	1	-0.581821	1.15987e-11	1.19853e-10	0.128889	0.0997011	0.619894	-0.615845	8.43769e-15	1.28115e-13	-0.0861858	0.318021	0.915131
155						1	-0.672184	0.000926209	0.00205089	-0.195455	0.340942	0.985098	-0.503519	0.0263354	0.0402331	-0.401234	0.0322732	0.402075
156							-2.18159	7.39188e-09	3.7412e-08	-0.552091	0.109252	0.65027	-1.96468	6.17879e-07	1.90748e-06	-0.506023	0.198021	0.783658
157						1	-2.18205	2.05959e-08	9.3435e-08	-0.536491	0.13738	0.695309	-2.00587	3.77547e-06	1.00679e-05	-0.455386	0.328748	0.922975
158	P11598	PDIA3_RAT	7	3	82	1	1.53435	0.000182332	0.000441873	-0.210516	0.731962	0.999999	2.03571	2.9472e-11	2.0883e-10	-0.025282	0.992961	1
159	P18418	CALR_RAT	18	8	270	1	3.57893	7.59393e-12	8.18823e-11	-0.461227	0.430839	0.999999	3.23245	0.000333107	0.000680856	0.552033	0.666159	1
160	P05370	G6PD_RAT	10	4	110	1	1.7395	0.445064	0.571895	2.22242	0.133296	0.695309	2.92303	0.131991	0.181517	-0.098969	0.996249	1
161	P04785	PDIA1_RAT	39	15	613	1	0.293176	0.148122	0.21482	0.0783436	0.788904	0.999999	0.434122	0.00435589	0.00762536	-0.174323	0.241943	0.834807
162	P09006	SPA3N_RAT	6	2	58	1	0.809827	6.51843e-05	0.000171976	-0.255695	0.17579	0.7785	0.572518	0.022016	0.0341248	0.340899	0.123946	0.60805
163	P09006	SPA3N_RAT	21	8	301	1	0.403891	0.0143202	0.0265692	-0.285273	0.0316888	0.491763	0.135452	0.709467	0.797347	0.362452	0.0374992	0.404395
164	P09006	SPA3N_RAT	13	4	174	1	0.365473	0.0480829	0.0793207	-0.292468	0.0444531	0.557001	0.279601	0.210222	0.273436	0.271786	0.11762	0.599377
165	P09006	SPA3N_RAT	5	2	61	1	0.254182	0.170218	0.243543	-0.316971	0.0156484	0.416378	0.140081	0.663639	0.753504	0.309419	0.0660332	0.491287
166						1	1.04471	0.0318615	0.0546148	-0.0329092	0.993725	0.999999	1.80694	8.63691e-09	3.75782e-08	-0.325398	0.344746	0.936632
167	P18418	CALR_RAT	2	1	24	1	-0.136708	0.810736	0.92201	-0.240009	0.370235	0.989452	-0.183534	0.365715	0.451231	-0.0377936	0.935906	1
168	Q9QX79	FETUB_RAT	5	2	57	1	-0.887497	1.62341e-11	1.63219e-10	0.166435	0.189084	0.794794	-0.87511	3.21076e-13	3.56539e-12	-0.0888157	0.578579	1
169							2.97808	0.0247817	0.0437947	-0.397595	0.885992	0.999999	3.94713	1.81557e-09	8.88672e-09	-0.428321	0.648173	1
170	P17475	A1AT_RAT	8	3	92	1	-0.0404225	0.935811	0.999993	-0.262521	0.0203322	0.458399	-0.0262808	0.984779	0.999972	0.263052	0.125043	0.60805
171	P04276	VTDB_RAT	22	7	289	1	-0.793928	9.60453e-09	4.7323e-08	-0.0459348	0.881895	0.999999	-0.952799	3.26615e-08	1.25258e-07	-0.0718558	0.834875	1
172	Q9QX79	FETUB_RAT	8	3	79	1	-0.508735	2.30438e-12	2.81059e-11	0.0949116	0.169309	0.75883	-0.483107	5.19248e-10	2.90467e-09	-0.0742584	0.4043	0.971088
173						1	-0.0732664	0.855934	0.953787	-0.104796	0.606379	0.999999	0.309306	0.0601413	0.0882546	0.172463	0.258148	0.853609
174	P17475	A1AT_RAT	11	3	122	1	-0.510976	9.32759e-09	4.62649e-08	-0.153927	0.0484423	0.557001	-0.517454	0.000373586	0.000749186	0.0260789	0.965064	1
175						1	-0.00942983	0.997771	0.999993	-0.0979161	0.685833	0.999999	0.32493	0.122889	0.170577	0.292252	0.0834521	0.521803
176	P20761	IGG2B_RAT	3	1	35	1	0.158558	0.618279	0.751273	-0.258969	0.145596	0.721447	0.460543	0.0314063	0.0474924	0.411302	0.0175505	0.351551
177						1	-0.152575	0.592932	0.726757	-0.262127	0.10073	0.619894	0.077077	0.883356	0.944277	0.339707	0.0413091	0.404395
178	P17475	A1AT_RAT	31	14	473	1	-0.529263	2.76856e-08	1.23342e-07	-0.191079	0.0183584	0.440602	-0.564003	0.000168761	0.000362885	0.00385301	0.999275	1
179	O70199	UGDH_RAT	10	4	126	1	0.199906	0.573387	0.707463	-0.0729331	0.885177	0.999999	0.579654	0.00630144	0.0108025	0.350526	0.0574689	0.469856
180						1	0.115361	0.920738	0.996671	0.024141	0.994184	0.999999	0.678517	0.0182585	0.0289644	0.564398	0.0166577	0.351551
181	P17475	A1AT_RAT	24	11	437	1	-0.360824	4.99404e-05	0.000134622	-0.177815	0.0165676	0.416378	-0.38104	0.0188123	0.0297163	0.0755254	0.770415	1
182	P31000	VIME_RAT	24	9	227	1	1.40494	1.99263e-05	5.65847e-05	-0.0515554	0.971441	0.999999	1.5183	8.82003e-06	2.25502e-05	0.174078	0.760119	1
183	Q8VIF7	SBP1_RAT	25	11	374	1	-0.932759	0	0	0.0732881	0.443265	0.999999	-0.85959	2.66454e-15	4.61027e-14	0.00909471	0.992854	1
184	P85845	FSCN1_RAT	1	1	35	1	-0.414585	0.000176717	0.000429666	-0.0307751	0.911233	0.999999	-0.0848653	0.705185	0.793733	0.137901	0.270814	0.868327
185	Q80Z29	NAMPT_RAT	10	4	93	1	-0.210913	0.531955	0.662939	-0.119781	0.717186	0.999999	0.228399	0.44936	0.540103	0.412298	0.0288975	0.402075
186	P10860	DHE3_RAT	5	2	54	1	-0.257237	0.283845	0.383268	-0.261989	0.130763	0.695309	-0.0203741	0.991699	0.999972	0.26253	0.152043	0.686826
187	P14141	CAH3_RAT	13	3	86	1	-1.74512	1.07405e-10	8.50097e-10	-0.200143	0.547298	0.999999	-1.59726	1.28561e-10	7.65195e-10	0.0498419	0.959169	1
188	P20761	IGG2B_RAT	8	2	96	1	-0.17879	0.629571	0.759161	-0.177394	0.486443	0.999999	0.0196798	0.994803	0.999972	0.521364	0.00931331	0.351551
189	P04276	VTDB_RAT	5	2	49	1	-0.428278	1.14951e-05	3.3938e-05	-0.0891013	0.393888	0.999999	-0.695514	1.89597e-07	6.32558e-07	-0.00507058	0.99848	1
190	Q6Q0N1	CNDP2_RAT	17	6	178	1	-0.498791	1.16531e-07	4.71191e-07	-0.00598158	0.995339	0.999999	-0.435849	2.27032e-06	6.27925e-06	-0.0141642	0.975202	1
191	P17475	A1AT_RAT	21	9	346	1	-0.520779	4.68064e-05	0.00012756	-0.248904	0.0202817	0.458399	-0.534412	0.00399124	0.0070035	-0.00978995	0.996789	1
192	Q5XIM9	TCPB_RAT	14	5	160	1	-0.675515	3.4639e-13	5.72697e-12	0.0458089	0.76259	0.999999	-0.525797	1.05638e-06	3.11885e-06	0.0491616	0.803811	1
193	Q68FS4	AMPL_RAT	16	7	195	1	-0.0130619	0.993614	0.999993	0.0270217	0.957051	0.999999	0.479423	0.000639261	0.00123535	0.122525	0.442903	0.998544
194						1	-0.0827365	0.949696	0.999993	0.050559	0.9695	0.999999	0.372179	0.377111	0.463753	0.695588	0.0102103	0.351551
195	Q6Q0N1	CNDP2_RAT	30	12	470	1	-0.203504	0.0368858	0.0623706	0.137427	0.0848353	0.584421	-0.0175522	0.959102	0.999862	-0.127944	0.0529914	0.448018
196	Q10758	K2C8_RAT	28	13	414	1	1.60727	1.70245e-08	7.91639e-08	0.315258	0.269439	0.898582	1.688	0.000107994	0.000237013	0.167441	0.852334	1
197						1	-0.228242	0.329337	0.435991	-0.0416328	0.939049	0.999999	0.148934	0.664549	0.753504	0.313944	0.0835934	0.521803
198						1	-0.104504	0.922992	0.996671	-0.038726	0.982423	0.999999	0.250648	0.640089	0.733779	0.659316	0.0168519	0.351551
199	Q10758	K2C8_RAT	10	5	149	1	0.01537	0.994534	0.999993	0.0769247	0.804647	0.999999	-0.035211	0.98039	0.999972	0.183838	0.463734	1
200						1	-0.0305502	0.982962	0.999993	-0.0810327	0.825412	0.999999	0.320232	0.18973	0.249839	0.0498873	0.937727	1
201						1	0.00699794	0.999099	0.999993	0.228505	0.239678	0.86011	0.131544	0.748839	0.833283	0.0254562	0.983845	1
202						1	-0.252461	0.169034	0.242314	0.0155394	0.988246	0.999999	0.14519	0.571966	0.666995	0.218526	0.16851	0.72469
203							-0.0488615	0.92529	0.997704	-0.0161935	0.986349	0.999999	0.17397	0.535953	0.633941	-0.0307079	0.970728	1
204	Q6Q0N1	CNDP2_RAT	2	1	22	1	-0.369059	0.00386873	0.00790751	0.0680477	0.703197	0.999999	-0.304843	0.00740499	0.0124645	0.0807686	0.562985	1
205	Q10758	K2C8_RAT	24	11	337	1	0.564734	0.0167528	0.0307323	0.0217222	0.988789	0.999999	0.809967	0.00391453	0.00690145	0.260729	0.386977	0.962912
206						1	0.235416	0.307529	0.410775	0.15052	0.454477	0.999999	0.416535	0.183433	0.243059	0.118582	0.804568	1
207						1	0.535834	0.23764	0.326207	-0.00514865	0.99977	0.999999	0.935769	0.00561234	0.00971065	0.622092	0.0305715	0.402075
208						1	-0.0651318	0.930332	0.999993	-0.267428	0.16657	0.753508	0.107973	0.874136	0.938238	0.391552	0.0918001	0.521803
209	P15999	ATPA_RAT	15	6	195	1	-0.381236	0.308715	0.41162	-0.136096	0.776777	0.999999	0.012947	0.997768	0.999972	0.396737	0.0618924	0.47687
210						1	-0.129959	0.776041	0.895154	-0.0482105	0.944873	0.999999	0.181469	0.703761	0.79333	0.49297	0.0316537	0.402075
211	P20760	IgG-2a	6	2	49	1	0.739091	0.105413	0.15973	0.0397566	0.988453	0.999999	1.1984	0.00175162	0.00321779	0.583356	0.0921789	0.521803
212						1	0.0332049	0.983935	0.999993	-0.0933026	0.816461	0.999999	0.316835	0.398152	0.486412	0.50335	0.0407378	0.404395
213						1	0.191514	0.724988	0.853467	-0.0570455	0.954474	0.999999	0.581606	0.0936059	0.13215	0.56951	0.0373257	0.404395
214	P20760	IgG-2a	12	3	98	1	0.589627	0.0589711	0.0951724	-0.165322	0.674307	0.999999	0.940646	0.00394455	0.00693794	0.558381	0.049079	0.434406
215	P11884	ALDH2_RAT	18	8	379	1	-0.400278	0.0375638	0.063373	0.0823077	0.778362	0.999999	-0.444018	0.000334791	0.00068107	-0.110072	0.432851	0.995422
216	Q9JLJ3	AL9A1_RAT	3	1	42	1	-0.333433	0.0737578	0.116509	-0.149511	0.40758	0.999999	-0.0545196	0.950168	0.998758	0.2845	0.149859	0.684018
217	Q6P6Q2	K2C5_RAT	3	2	57	1	0.181922	0.632126	0.759161	-0.159945	0.568048	0.999999	0.493506	0.152247	0.205575	0.488946	0.0689946	0.495943
218	P20760	IgG-2a	3	1	34	1	0.166746	0.803285	0.919343	-0.165334	0.709631	0.999999	0.50414	0.142644	0.194372	0.59712	0.0210402	0.351551
219	P20760	IgG-2a	24	6	218	1	-1.42285	1.30994e-08	6.2076e-08	-0.0864463	0.872793	0.999999	-1.34875	1.19016e-08	4.91931e-08	0.291956	0.226384	0.81762
220	P20760	IgG-2a	12	3	104	1	0.0137503	0.998891	0.999993	0.126256	0.861861	0.999999	0.424042	0.30584	0.383236	0.676769	0.016113	0.351551
221	P10719	ATPB_RAT	2	1	29	1	-0.541198	4.11013e-06	1.28485e-05	-0.239233	0.0152891	0.416378	-0.710438	3.98927e-05	9.27505e-05	0.0706538	0.836052	1
222							-0.839977	0.459042	0.584874	-0.775368	0.349807	0.985098	-1.58543	0.209389	0.272829	-0.255956	0.937326	1
223	P11884	ALDH2_RAT	4	2	56	1	-0.141727	0.616511	0.75071	-0.28896	0.0532672	0.557001	-0.0802429	0.828791	0.89896	0.0657516	0.829681	1
224	P20760	IgG-2a	15	4	120	1	0.712144	0.0289604	0.0505788	-0.0851338	0.911341	0.999999	0.928491	0.00130481	0.00242694	0.477738	0.0628135	0.47687
225	P20760	IgG-2a	10	3	105	1	0.503685	0.124474	0.184479	-0.11248	0.833291	0.999999	0.501299	0.130842	0.180272	0.757295	0.00174062	0.331434
226	P20760	IgG-2a	6	2	53	1	0.155505	0.859061	0.953942	0.0104582	0.998887	0.999999	0.385125	0.305971	0.383236	0.696674	0.00543445	0.351551
227	Q02253	MMSA_RAT	16	6	245	1	0.0409384	0.984	0.999993	0.0989219	0.860845	0.999999	0.390693	0.178133	0.237086	0.522348	0.0136491	0.351551
228	P20760	IgG-2a	3	1	39	1	0.0985947	0.953365	0.999993	0.151207	0.836301	0.999999	0.595792	0.142235	0.19417	0.620724	0.0476972	0.432765
229						1	4.0844	2.29064e-05	6.45544e-05	-0.511705	0.721141	0.999999	2.68944	0.0814309	0.115399	0.218557	0.973208	1
230	P10719	ATPB_RAT	11	4	175	1	-0.359673	0.215162	0.298657	-0.326401	0.135837	0.695309	-0.563696	0.0213551	0.0331695	0.0653976	0.916537	1
231	Q6AY84	SCRN1_RAT	20	8	217	1	-0.490477	0.299413	0.401375	0.404225	0.270196	0.898582	-0.0582626	0.986549	0.999972	0.0104846	0.99935	1
232	Q9WTT6	GUAD_RAT	43	14	628	1	0.977655	4.26326e-14	9.91207e-13	0.188919	0.114102	0.655635	1.03763	4.44089e-16	8.6948e-15	-0.172598	0.179077	0.74432
233	Q9WTT6	GUAD_RAT	6	2	85	1	0.762873	5.82889e-08	2.45011e-07	0.173066	0.2003	0.81881	0.823149	4.5245e-10	2.56964e-09	-0.174137	0.187397	0.761878
234							-0.236752	0.682206	0.809508	0.18814	0.678768	0.999999	-0.429192	0.342147	0.424971	0.0215753	0.995773	1
235	P04764	ENOA_RAT	17	5	217	1	0.517227	0.0033367	0.00689585	0.232371	0.136295	0.695309	0.562471	9.43303e-05	0.000207638	-0.0112455	0.993371	1
236	Q63081	PDIA6_RAT	20	7	310	1	1.6355	2.08722e-14	6.21156e-13	-0.0479983	0.944871	0.999999	1.93453	0	0	-0.000931804	0.999978	1
237	Q9WTT6	GUAD_RAT	43	14	677	1	0.850918	3.06422e-14	7.8613e-13	0.239046	0.012198	0.412193	0.958325	0	0	-0.110179	0.412465	0.980059
238	P04764	ENOA_RAT	27	7	376	1	0.19695	0.477598	0.603281	0.35226	0.0315839	0.491763	0.381101	0.0231482	0.0356568	0.0341563	0.950324	1
239	P29315	RINI_RAT	11	4	221	1	-0.407665	0.00927852	0.0177918	0.0756545	0.742409	0.999999	-0.111251	0.6004	0.694709	-0.123249	0.402721	0.971088
240						1	1.87697	0.0306182	0.0529767	0.0893649	0.985554	0.999999	0.89896	0.596524	0.691298	-1.25806	0.237333	0.832906
241						1	5.75299	6.08402e-14	1.25736e-12	-0.407197	0.731221	0.999999	5.74611	2.22045e-15	3.93336e-14	-0.250046	0.885555	1
242	Q9WTT6	GUAD_RAT	22	9	377	1	0.961954	1.33227e-15	5.50671e-14	0.162617	0.153381	0.733073	1.05588	0	0	-0.127194	0.382065	0.962912
243	Q5BJY9	K1C18_RAT	21	9	314	1	2.37161	0	0	0.12179	0.814943	0.999999	2.89077	0	0	-0.0093782	0.998846	1
244	Q9WTT6	GUAD_RAT	26	10	496	1	0.780194	1.1251e-05	3.3483e-05	0.191105	0.279862	0.913591	0.81571	1.69123e-07	5.71944e-07	-0.152476	0.383055	0.962912
245	P04764	ENOA_RAT	41	13	563	1	0.523822	0.00278357	0.00580105	0.219033	0.165699	0.753508	0.363292	0.0181944	0.0289244	-0.0929832	0.647415	1
246	Q5BJY9	K1C18_RAT	22	9	326	1	1.65061	5.61551e-12	6.23573e-11	0.0556235	0.940828	0.999999	2.03707	0	0	0.139153	0.649984	1
247	Q9WTT6	GUAD_RAT	11	4	189	1	1.31059	2.18115e-06	7.27703e-06	0.231764	0.456798	0.999999	1.49032	6.21725e-15	1.00557e-13	-0.165683	0.475731	1
248	P04764	ENOA_RAT	39	13	592	1	0.199885	0.429629	0.553017	0.301712	0.0568218	0.557001	0.31446	0.0763609	0.109045	-0.0122332	0.993619	1
249	P04764	ENOA_RAT	11	3	108	1	-0.988579	5.67582e-08	2.39932e-07	0.012983	0.994149	0.999999	-0.765978	2.27967e-05	5.56091e-05	-0.168881	0.407225	0.973805
250	P50399	GDIB_RAT	12	4	97	1	-0.297037	0.213587	0.297582	-0.171482	0.426505	0.999999	-0.142741	0.544286	0.641757	-0.0943585	0.671757	1
251	Q9WTT6	GUAD_RAT	2	1	40	1	1.33122	3.78673e-11	3.43917e-10	0.16558	0.478459	0.999999	1.48677	8.88178e-16	1.69437e-14	-0.0380389	0.957665	1
252	Q9WTT6	GUAD_RAT	3	2	48	1	0.0651142	0.84577	0.95006	0.178738	0.154946	0.733073	0.131333	0.657593	0.748087	-0.1665	0.378577	0.962912
253							0.652838	0.122488	0.181898	0.699715	0.0243649	0.484989	0.461899	0.203257	0.26577	-0.431435	0.13155	0.63144
254	P04764	ENOA_RAT	33	11	489	1	-0.490544	0.0846413	0.132575	0.244983	0.352406	0.985098	-0.32657	0.169211	0.226427	-0.0270923	0.980574	1
255						1	0.108767	0.903099	0.987845	0.00273977	0.999896	0.999999	-0.156219	0.813334	0.887273	0.325813	0.282192	0.886019
256						1	-1.07163	4.64485e-08	2.01763e-07	-0.227364	0.237768	0.858734	-0.755367	0.00236649	0.00430482	-0.0868795	0.870606	1
257							0.735552	0.000120296	0.00030756	0.290086	0.0846606	0.584421	0.636983	0.000730405	0.00139697	-0.0656461	0.874145	1
258							0.107612	0.978651	0.999993	0.520088	0.461271	0.999999	-0.81403	0.552267	0.64911	-0.248741	0.919101	1
259	Q9WTT6	GUAD_RAT	2	1	64	1	0.91903	1.39192e-09	8.35151e-09	0.128476	0.456703	0.999999	0.850978	7.12298e-07	2.16306e-06	-0.193749	0.281128	0.886019
260	Q9WTT6	GUAD_RAT	18	8	379	1	0.976222	2.12719e-13	3.76816e-12	0.30561	0.00629761	0.343997	0.857581	2.04771e-06	5.6847e-06	-0.0638868	0.876124	1
261	P15429	ENOB_RAT	29	10	362	1	-2.11047	2.56408e-08	1.15617e-07	-0.520828	0.138819	0.697845	-2.36985	2.20592e-08	8.72981e-08	-0.456066	0.317336	0.915131
262						1	1.04602	1.33227e-15	5.50671e-14	0.218693	0.0618635	0.557001	0.82078	7.57923e-05	0.000169338	-0.0130242	0.995714	1
263	P15429	ENOB_RAT	28	11	446	1	-2.24475	2.08788e-09	1.19491e-08	-0.304715	0.483926	0.999999	-2.31644	4.0405e-09	1.87509e-08	-0.510536	0.196475	0.781698
264						1	-0.619356	0.0912702	0.14059	-0.259051	0.487066	0.999999	-0.250069	0.651065	0.742933	-0.0453661	0.978837	1
265							-0.0177938	0.99831	0.999993	-0.157891	0.809865	0.999999	-0.259585	0.677692	0.766266	0.500443	0.135026	0.63987
266							0.895678	0.0230956	0.0412066	0.115647	0.890853	0.999999	0.752976	0.0261683	0.0400601	-0.344153	0.298798	0.896395
267	P15429	ENOB_RAT	20	6	247	1	-2.34631	4.91285e-11	4.25018e-10	-0.162579	0.792258	0.999999	-2.27945	1.18672e-08	4.91931e-08	-0.658114	0.0776764	0.515994
268	P15429	ENOB_RAT	22	6	251	1	-2.48212	9.08868e-09	4.53824e-08	-0.196643	0.790757	0.999999	-2.43717	1.09061e-06	3.19455e-06	-0.853002	0.0627712	0.47687
269	P15429	ENOB_RAT	15	5	168	1	-2.43177	3.60993e-09	1.94622e-08	-0.251435	0.659545	0.999999	-2.45193	7.93886e-08	2.7993e-07	-0.583503	0.203195	0.791436
270	P07323	ENOG_RAT	41	15	658	1	0.847829	3.41995e-07	1.25963e-06	-0.0389266	0.938578	0.999999	0.576032	0.000329056	0.000674429	-0.0259439	0.971516	1
271	P15429	ENOB_RAT	9	3	93	1	-2.60873	1.63272e-10	1.23953e-09	-0.352413	0.444307	0.999999	-2.52901	2.1189e-09	1.02368e-08	-0.836774	0.027284	0.390371
272							-1.70528	9.94555e-08	4.08811e-07	-0.0147716	0.997539	0.999999	-1.55852	7.00679e-07	2.14529e-06	-0.066157	0.954198	1
273	Q5HZV9	PP1R7_RAT	10	3	97	1	0.00876986	0.999168	0.999993	-0.122894	0.772558	0.999999	0.561851	0.0232195	0.0356637	-0.24907	0.307953	0.905714
274	D3ZZC1	D3ZZC1_RAT	10	3	109	1	0.809167	0.00601566	0.0118717	-0.133244	0.772221	0.999999	1.02563	1.39799e-06	4.00039e-06	0.0692223	0.894027	1
275	P15429	ENOB_RAT	23	7	309	1	-2.2567	2.4345e-07	9.19426e-07	-0.358446	0.474176	0.999999	-2.26745	1.49809e-06	4.27041e-06	-0.784917	0.0706585	0.495943
276	P15429	ENOB_RAT	12	4	142	1	-2.07028	5.46179e-06	1.66891e-05	-0.440343	0.354847	0.985098	-2.31457	5.32035e-06	1.39378e-05	-0.79706	0.0926812	0.521803
277							-2.39206	1.14237e-09	7.02414e-09	-0.131187	0.881092	0.999999	-2.29677	3.98783e-08	1.51375e-07	-0.352407	0.487898	1
278	P62630	EF1A1_RAT	8	3	159	1	-0.587251	0.0462155	0.0765799	-0.247251	0.389696	0.999999	-0.237708	0.550807	0.648418	-0.0620876	0.939883	1
279	Q5VLR5	Q5VLR5_RAT	8	3	112	1	-0.718385	5.44237e-07	1.96559e-06	-0.102826	0.561269	0.999999	-0.693732	1.98806e-08	7.99522e-08	-0.0591823	0.788853	1
280	B1H267	SNX5_RAT	6	2	55	1	-1.31407	0.00169064	0.00363537	-0.147596	0.857725	0.999999	-1.63652	2.80818e-06	7.70955e-06	-0.802964	0.00782421	0.351551
281	P15429	ENOB_RAT	12	4	167	1	-2.44876	2.89804e-08	1.28342e-07	-0.149777	0.876686	0.999999	-2.38768	3.92963e-08	1.4993e-07	-1.06747	0.00445476	0.331434
282	P15429	ENOB_RAT	27	7	378	1	-2.54115	8.65364e-10	5.50283e-09	-0.370498	0.419196	0.999999	-2.46355	1.07734e-08	4.60655e-08	-0.677666	0.0957689	0.521803
283	P04764	ENOA_RAT	4	1	25	1	-2.31381	5.0247e-09	2.63266e-08	0.0687669	0.966004	0.999999	-2.24883	1.73976e-09	8.6292e-09	-0.799712	0.0155987	0.351551
284	P15429	ENOB_RAT	5	2	55	1	-1.96556	5.90964e-07	2.11383e-06	-0.22886	0.681028	0.999999	-1.73085	3.32568e-06	9.03032e-06	-0.839574	0.00922604	0.351551
285	P29457	SERPH_RAT	3	1	49	1	-1.15698	0.000705642	0.00161042	-0.168583	0.745552	0.999999	-0.897141	0.012728	0.0207214	0.0289706	0.992265	1
286	P29457	SERPH_RAT	6	2	117	1	-0.967885	0.000437494	0.0010268	-0.117648	0.802742	0.999999	-0.623271	0.0211748	0.0330968	-0.0449234	0.966744	1
287	P15429	ENOB_RAT	16	5	237	1	-2.60854	1.00314e-07	4.10076e-07	-0.44851	0.398626	0.999999	-2.39519	4.32637e-07	1.37556e-06	-0.948352	0.0243016	0.360998
288						1	0.355368	0.359217	0.471354	0.339383	0.23012	0.844692	0.0785952	0.945482	0.997785	-0.165901	0.695155	1
289						1	0.668333	0.0591695	0.095286	-0.196505	0.649325	0.999999	1.13784	0.00112309	0.00212076	-0.581738	0.0610268	0.47687
290	P10760	SAHH_RAT	29	10	476	1	0.0490868	0.938624	0.999993	0.0749737	0.790901	0.999999	0.124624	0.639088	0.733779	-0.116932	0.560048	1
291						1	-0.0524259	0.963287	0.999993	0.299148	0.167109	0.753508	0.129677	0.641071	0.733779	-0.122314	0.558974	1
292	Q64640	ADK_RAT	11	3	180	1	-0.381339	0.765023	0.884899	-0.377492	0.658709	0.999999	-0.478379	0.00254607	0.00459775	-0.24365	0.0869766	0.521803
293	Q64640	ADK_RAT	10	4	144	1	-0.433939	0.818093	0.925017	-0.909275	0.263747	0.897691	-0.735208	6.07712e-06	1.58645e-05	-0.21059	0.189445	0.764978
294	P41562	IDHC_RAT	27	9	318	1	-1.0208	1.00172e-06	3.43446e-06	-0.10237	0.759024	0.999999	-1.00125	4.018e-06	1.06764e-05	-0.355791	0.0757397	0.515994
295	D3ZUB0	D3ZUB0_RAT	4	1	31	1	-0.331581	0.210206	0.293421	0.604866	0.000575653	0.107071	-0.373826	0.0738276	0.106243	-0.337314	0.0448615	0.422493
296	P60711	ACTB_RAT	22	6	310	1	0.112681	0.659285	0.786071	0.0242413	0.968802	0.999999	0.405218	0.00678545	0.0115523	-0.0283014	0.958995	1
297							-0.634233	0.000521042	0.00120017	0.128759	0.556893	0.999999	-0.57671	0.0152338	0.0245856	-0.396846	0.0496298	0.434406
298	P16617	PGK1_RAT	7	2	62	1	-2.38374	4.44089e-16	2.06501e-14	0.0628123	0.949241	0.999999	-2.1738	2.63078e-12	2.3582e-11	-0.418647	0.176919	0.741074
299	P60711	ACTB_RAT	21	5	226	1	0.330618	0.138717	0.20356	0.052546	0.915962	0.999999	0.285311	0.143813	0.19525	-0.106232	0.654368	1
300	P00564	KCRM_RAT	11	6	227	1	-2.19012	2.9999e-09	1.66089e-08	-0.287122	0.513619	0.999999	-2.18599	3.04391e-08	1.1734e-07	-0.551365	0.15232	0.686826
301	P60711	ACTB_RAT	18	5	203	1	0.0322609	0.966683	0.999993	-0.0325893	0.946089	0.999999	0.21375	0.176252	0.235003	0.000896758	0.999951	1
302	P16617	PGK1_RAT	31	10	483	1	-2.2456	4.62075e-12	5.34642e-11	-0.220368	0.602152	0.999999	-2.36646	9.80993e-13	9.86296e-12	-0.428351	0.202589	0.791436
303	P60711	ACTB_RAT	19	6	226	1	0.34499	0.25506	0.348832	0.0434961	0.963246	0.999999	0.0573502	0.942785	0.996353	-0.246072	0.22303	0.811894
304	Q5BJY9	K1C18_RAT	18	7	289	1	1.34258	0.000586331	0.00134639	0.138386	0.85875	0.999999	1.73148	8.7701e-12	7.17028e-11	-0.355493	0.154507	0.688344
305	P00564	KCRM_RAT	11	4	203	1	-2.13211	3.01371e-09	1.66089e-08	-0.323656	0.413549	0.999999	-2.14941	4.75047e-09	2.15509e-08	-0.600987	0.0800824	0.518098
306	P05065	ALDOA_RAT	17	5	170	1	-1.59444	7.51704e-10	4.8632e-09	-0.25698	0.346482	0.985098	-1.43405	1.14833e-06	3.32435e-06	-0.600246	0.021212	0.351551
307	P60711	ACTB_RAT	13	4	180	1	0.11314	0.707045	0.836314	-0.0394851	0.933372	0.999999	0.166296	0.352247	0.435335	0.0230888	0.969135	1
308	P05065	ALDOA_RAT	28	7	271	1	-2.36767	1.40368e-11	1.4306e-10	-0.378744	0.289112	0.92098	-2.17703	1.11459e-08	4.71167e-08	-0.5602	0.126709	0.612155
309	P60711	ACTB_RAT	6	2	45	1	0.309648	0.030991	0.0534972	-0.000699481	0.999967	0.999999	0.201386	0.0788352	0.112363	-0.232537	0.00825246	0.351551
310	P60711	ACTB_RAT	20	6	230	1	0.519098	3.47659e-06	1.10538e-05	-0.0193058	0.965747	0.999999	0.143046	0.56213	0.657586	-0.172265	0.300523	0.897947
311	P00564	KCRM_RAT	10	3	103	1	-2.03174	3.91371e-09	2.09482e-08	-0.258067	0.53892	0.999999	-2.11697	5.77852e-09	2.58989e-08	-0.67729	0.0401187	0.404395
312	P05065	ALDOA_RAT	25	7	305	1	-2.15521	2.96816e-10	2.08331e-09	-0.397015	0.240461	0.86011	-1.91689	4.92967e-07	1.5541e-06	-0.652983	0.0619414	0.47687
313	P60711	ACTB_RAT	14	4	159	1	0.140434	0.582595	0.716447	-0.00567618	0.998537	0.999999	0.0650697	0.859357	0.924412	-0.150332	0.319439	0.915131
314	P60711	ACTB_RAT	23	8	268	1	0.523585	3.05129e-06	9.91335e-06	-0.000148141	0.999998	0.999999	0.171878	0.476406	0.570767	0.0586998	0.87617	1
315	P60711	ACTB_RAT	15	5	126	1	0.191092	0.288679	0.388385	-0.0746837	0.726363	0.999999	-0.0873436	0.791088	0.866819	-0.140918	0.417036	0.980329
316	P00564	KCRM_RAT	6	2	61	1	-2.29119	1.45398e-10	1.13869e-09	-0.4756	0.158635	0.733073	-2.43261	1.65425e-09	8.26014e-09	-0.708478	0.0565946	0.469856
317	P60711	ACTB_RAT	7	2	103	1	0.298222	0.0298066	0.0516925	-0.0208986	0.96875	0.999999	-0.0800132	0.850581	0.918479	0.0707559	0.829334	1
318							0.0478011	0.992807	0.999993	-0.571622	0.216815	0.818835	-0.552102	0.0116715	0.019043	-0.16827	0.505907	1
319	P60711	ACTB_RAT	9	2	118	1	-0.0827053	0.888202	0.979786	-0.00147153	0.999939	0.999999	-0.670861	0.00134937	0.00250357	-0.319041	0.0929198	0.521803
320	P60711	ACTB_RAT	21	6	216	1	0.00592711	0.999491	0.999993	0.223932	0.334135	0.977028	-0.430111	0.0232485	0.0356637	-0.404778	0.00786138	0.351551
321	P05065	ALDOA_RAT	19	6	191	1	-2.59879	1.16485e-12	1.6049e-11	-0.291777	0.499947	0.999999	-2.42269	1.09055e-09	5.71386e-09	-0.499923	0.215891	0.809785
322							0.0855222	0.847903	0.95006	-0.0810878	0.789009	0.999999	-0.476893	0.0622278	0.0907794	-0.196555	0.472509	1
323	P60711	ACTB_RAT	9	2	118	1	-0.0672943	0.971694	0.999993	-0.338799	0.33295	0.977028	-0.464616	0.00847378	0.0140725	-0.1408	0.484726	1
324	P02651	APOA4_RAT	23	8	297	1	-0.769001	6.86534e-07	2.40935e-06	-0.258294	0.0571853	0.557001	-0.856507	1.20751e-05	3.05574e-05	-0.13632	0.602196	1
325	P60711	ACTB_RAT	7	2	104	1	0.177639	0.609094	0.744115	0.122167	0.684598	0.999999	-0.254616	0.183445	0.243059	-0.359092	0.00942218	0.351551
326	P00564	KCRM_RAT	6	2	58	1	-1.14324	2.55794e-05	7.10115e-05	-0.123945	0.783975	0.999999	-1.69563	1.06226e-12	1.02639e-11	-0.366794	0.107845	0.561098
327	P38983	RSSA_RAT	18	5	195	1	-0.21487	0.474766	0.600725	-0.0145811	0.994263	0.999999	0.000971738	0.999972	0.999972	-0.404204	0.00235538	0.331434
328	P60711	ACTB_RAT	4	1	91	1	0.0499868	0.956734	0.999993	-0.143147	0.568927	0.999999	-0.534604	0.0130266	0.0211611	-0.229481	0.277624	0.882701
329	P60711	ACTB_RAT	4	1	51	1	-0.277451	0.280854	0.379919	0.0644429	0.889562	0.999999	-0.721904	0.000216544	0.000458999	-0.354016	0.0403136	0.404395
330	P00564	KCRM_RAT	6	2	47	1	-0.684641	0.00635655	0.0124954	-0.180234	0.527988	0.999999	-1.38309	2.94964e-12	2.61254e-11	-0.410101	0.0208033	0.351551
331	P00564	KCRM_RAT	12	3	89	1	-1.00455	0.000127372	0.00032015	-0.0648475	0.929388	0.999999	-1.6706	1.04405e-12	1.02207e-11	-0.454933	0.0324254	0.402075
332	P00564	KCRM_RAT	6	2	65	1	-1.13923	1.93895e-05	5.54838e-05	-0.176518	0.604671	0.999999	-1.63579	9.97336e-12	7.81071e-11	-0.396212	0.0792838	0.518098
333	Q6AYC4	CAPG_RAT	19	6	188	1	-0.143616	0.445862	0.571933	-0.105525	0.494718	0.999999	-0.273818	0.01002	0.0164567	-0.0201847	0.958147	1
334	P00564	KCRM_RAT	6	2	71	1	-1.48652	1.6348e-06	5.50359e-06	-0.235894	0.521892	0.999999	-1.932	8.50849e-10	4.52166e-09	-0.592313	0.0382866	0.404395
335	P00564	KCRM_RAT	13	4	115	1	-1.44976	4.48542e-07	1.64392e-06	-0.236813	0.469795	0.999999	-1.68544	9.39223e-09	4.06269e-08	-0.513122	0.0574181	0.469856
336	P05065	ALDOA_RAT	11	2	55	1	-2.12448	1.55247e-07	6.17666e-07	-0.391688	0.359792	0.987516	-2.02618	5.20344e-08	1.90707e-07	-0.927589	0.00381901	0.331434
337	P00564	KCRM_RAT	6	3	84	1	-2.32845	3.05632e-10	2.12514e-09	-0.327617	0.426279	0.999999	-2.21443	4.13117e-09	1.89728e-08	-0.785621	0.0189021	0.351551
338							-0.795638	2.88471e-06	9.45473e-06	-0.324226	0.0248839	0.484989	-0.880782	1.10066e-06	3.21134e-06	-0.131416	0.579909	1
339	P07335	KCRB_RAT	21	8	267	1	-0.332197	0.0128223	0.0240296	-0.0218194	0.965479	0.999999	-0.418054	0.000495762	0.000973211	-0.209964	0.048338	0.433294
340						1	-0.459725	0.00797244	0.0153666	-0.485322	0.000242312	0.0901401	-0.872382	1.9005e-05	4.69759e-05	-0.0891344	0.81593	1
341	P05065	ALDOA_RAT	5	2	46	1	-2.34485	1.24729e-09	7.5446e-09	-0.44556	0.243277	0.866019	-2.3486	1.32801e-09	6.76741e-09	-0.616751	0.0915366	0.521803
342	P00564	KCRM_RAT	14	6	230	1	-2.36623	2.43976e-10	1.77959e-09	-0.173997	0.783769	0.999999	-2.32351	4.44631e-08	1.66234e-07	-0.678719	0.0884094	0.521803
343	P05065	ALDOA_RAT	37	12	409	1	-2.38342	5.12026e-09	2.65055e-08	-0.300413	0.548548	0.999999	-2.31402	1.14744e-08	4.82315e-08	-0.647018	0.0897612	0.521803
344	P18418	CALR_RAT	6	4	127	1	-0.336343	0.0853605	0.132749	0.329096	0.0254228	0.484989	-0.36024	0.046724	0.0689735	-0.218576	0.17663	0.741074
345						1	0.17337	0.575562	0.708971	-0.104361	0.722133	0.999999	0.500652	0.00674255	0.0115056	-0.385017	0.012078	0.351551
346							0.679381	0.00588068	0.0116362	0.0421509	0.963299	0.999999	0.90481	0.00355643	0.006315	-0.133035	0.811115	1
347	P04785	PDIA1_RAT	31	17	446	1	0.995336	0.304688	0.407712	0.686071	0.399305	0.999999	1.97153	4.44089e-16	8.6948e-15	-0.20427	0.492185	1
348	Q5RKH2	Q5RKH2_RAT	2	1	36	1	-0.863522	0.0156626	0.0289155	0.353946	0.295661	0.923879	-0.778681	0.00549179	0.00954647	-0.0189075	0.994712	1
349	Q63081	PDIA6_RAT	3	1	21	1	0.066522	0.914887	0.996597	-0.138911	0.546855	0.999999	0.417197	0.0181041	0.0288425	-0.174484	0.324578	0.915131
350	Q4G075	ILEUA_RAT	26	9	434	1	0.504958	0.0234809	0.0417938	-0.201173	0.353503	0.985098	0.541948	0.000359753	0.000727327	0.0146953	0.989692	1
351						1	0.752065	0.00364375	0.00746817	-0.0483672	0.956782	0.999999	1.00043	8.06952e-08	2.83195e-07	-0.279942	0.115305	0.591633
352							-0.983331	4.93773e-05	0.000133588	-0.264578	0.266307	0.897691	-1.04527	0.000873462	0.00165358	-0.143425	0.793819	1
353							-2.27001	2.62552e-10	1.87826e-09	-0.297467	0.472841	0.999999	-2.21202	3.72686e-06	9.97405e-06	-0.319928	0.627549	1
354							0.25665	0.461081	0.5864	-0.0373795	0.972829	0.999999	0.326652	0.217008	0.281278	-0.446818	0.0187948	0.351551
355							-1.65273	0	0	0.223739	0.261841	0.897691	-1.58768	4.13524e-10	2.36663e-09	-0.350862	0.161092	0.70089
356							1.26213	0.000798776	0.00181186	0.0537371	0.975274	0.999999	1.26543	4.25791e-06	1.12736e-05	-0.697232	0.00293392	0.331434
357							2.31714	9.9992e-09	4.89435e-08	0.109805	0.919116	0.999999	2.27751	8.61089e-13	8.77603e-12	-0.594812	0.0410645	0.404395
358	B1WC26	B1WC26_RAT	23	9	279	1	0.876523	1.38984e-08	6.54455e-08	0.34378	0.00786016	0.343997	1.00881	1.11022e-13	1.40001e-12	-0.0515658	0.863098	1
359							0.876248	0.262245	0.356692	-0.150981	0.933984	0.999999	1.44151	0.00939311	0.0154955	0.0256809	0.997463	1
360						1	-1.55235	6.04512e-07	2.15195e-06	-0.134656	0.806494	0.999999	-1.50514	1.99341e-07	6.62098e-07	-0.0703384	0.939798	1
361							1.96719	2.37713e-06	7.89545e-06	0.348468	0.458036	0.999999	2.18122	1.89111e-07	6.32558e-07	-0.0197581	0.997653	1
362							4.79432	1.23398e-07	4.93593e-07	1.67967	0.0313648	0.491763	5.70066	4.44089e-16	8.6948e-15	0.187104	0.929065	1
363						1	-2.47604	3.05948e-07	1.13813e-06	0.0392661	0.992379	0.999999	-2.2341	1.04774e-06	3.10564e-06	-0.52461	0.27011	0.868327
364	P04797	G3P_RAT	28	6	242	1	-1.96886	8.23466e-11	6.80732e-10	-0.294418	0.362355	0.987516	-1.66471	4.00928e-07	1.28022e-06	-0.380043	0.265173	0.868327
365	P07150	ANXA1_RAT	14	3	105	1	-0.557619	0.0138653	0.0258541	-0.603652	0.000443109	0.107071	-0.398107	0.262905	0.335508	0.078056	0.922385	1
366	P04797	G3P_RAT	23	5	224	1	-1.99414	8.3762e-10	5.37232e-09	-0.349555	0.290297	0.92098	-1.77063	9.98666e-08	3.45585e-07	-0.291689	0.459209	1
367	P02650	APOE_RAT	8	2	54	1	0.0855538	0.847004	0.95006	-0.196483	0.266653	0.897691	0.403359	0.0322323	0.0485442	-0.29418	0.0640673	0.481476
368	P04797	G3P_RAT	35	10	315	1	-1.48304	5.22907e-05	0.000139944	-0.673844	0.0299431	0.491763	-1.46225	1.14647e-06	3.32435e-06	-0.554368	0.0406416	0.404395
369	O08557	DDAH1_RAT	16	6	247	1	-0.0806673	0.732375	0.859444	0.131272	0.28378	0.917008	0.162588	0.273252	0.346927	-0.114859	0.378343	0.962912
370	P07150	ANXA1_RAT	31	10	344	1	-1.03498	1.41426e-09	8.41765e-09	-0.296547	0.0482308	0.557001	-1.17424	2.62214e-09	1.25056e-08	-0.146826	0.57062	1
371	P04797	G3P_RAT	27	7	249	1	-1.68735	1.82558e-07	7.14859e-07	-0.512934	0.0747728	0.571129	-1.67521	1.95256e-06	5.44085e-06	-0.206906	0.697422	1
372	Q02589	ADPRH_RAT	3	1	20	1	0.179651	0.479685	0.604891	-0.209214	0.214339	0.818835	0.446525	0.0202565	0.0317281	-0.145329	0.509322	1
373	P51635	AK1A1_RAT	19	5	186	1	-1.61567	5.58172e-10	3.70786e-09	-0.377729	0.11456	0.655635	-1.4281	7.70312e-06	1.97625e-05	-0.268535	0.482088	1
374	P06866	HPT_RAT	19	5	176	1	0.311959	0.174091	0.248606	-0.290612	0.09221	0.612538	-0.056311	0.972262	0.999972	0.536098	0.0353423	0.404395
375	P06866	HPT_RAT	29	10	338	1	0.0883858	0.84171	0.948837	-0.299787	0.0582053	0.557001	-0.129933	0.848522	0.917587	0.542903	0.0233342	0.354299
376	Q63041	A1M_RAT	1	2	114	1	-0.130026	0.656855	0.784431	-0.38188	0.00633393	0.343997	-0.162041	0.761461	0.843046	0.416196	0.0869871	0.521803
377	B2GUZ5	CAZA1_RAT	15	3	102	1	0.334984	0.0435823	0.0728658	-0.16722	0.265035	0.897691	0.523027	0.000437056	0.000864813	0.175591	0.235975	0.832064
378	P04797	G3P_RAT	9	3	83	1	-1.39817	2.47039e-06	8.16876e-06	-0.43284	0.106557	0.64301	-1.20352	0.000291264	0.000605308	-0.313221	0.392264	0.969583
379	A0A0G2JUD2	A0A0G2JUD2_RAT	12	3	76	1	-0.155968	0.494233	0.62113	-0.213138	0.135715	0.695309	-0.190829	0.595438	0.691117	0.350863	0.0894875	0.521803
380							-0.610613	0.000503538	0.00116346	0.00527962	0.998895	0.999999	-0.607699	6.98364e-06	1.81672e-05	-0.210344	0.0955454	0.521803
381	P06866	HPT_RAT	24	8	223	1	0.0607056	0.937048	0.999993	-0.2853	0.12351	0.685756	-0.203607	0.71087	0.797719	0.503706	0.059616	0.47687
382						1	0.00134406	0.999955	0.999993	-0.224332	0.157526	0.733073	-0.0444928	0.962859	0.999972	-0.121955	0.662023	1
383							-0.350702	0.0347994	0.0589766	-0.124711	0.473999	0.999999	-0.507535	0.000471614	0.000928255	-0.314861	0.0108361	0.351551
384	P07943	ALDR_RAT	25	6	252	1	-1.3724	2.57572e-14	7.09753e-13	0.0924689	0.746521	0.999999	-1.42725	5.9952e-14	7.82532e-13	-0.316119	0.0770204	0.515994
385	Q9EQS0	TALDO_RAT	26	8	348	1	-1.26746	1.09448e-08	5.3222e-08	-0.314852	0.12312	0.685756	-1.22486	2.93422e-06	8.02595e-06	-0.231148	0.451026	1
386						1	0.091194	0.857333	0.953787	-0.259626	0.158336	0.733073	-0.0536911	0.959937	0.999862	0.0560655	0.936203	1
387							-0.289559	0.081224	0.127491	0.021787	0.974791	0.999999	-0.328971	0.0361142	0.0541713	-0.235574	0.0767528	0.515994
388	P02650	APOE_RAT	7	2	86	1	0.664472	0.000877488	0.00195464	0.00387266	0.999537	0.999999	0.98785	2.37672e-11	1.70027e-10	0.0930098	0.669734	1
389	P06866	HPT_RAT	14	5	138	1	0.368866	0.138485	0.20356	-0.322418	0.0914318	0.612538	-0.0823932	0.9487	0.998758	0.583153	0.0315725	0.402075
390	P04797	G3P_RAT	8	2	84	1	-1.8788	1.60183e-12	2.12815e-11	-0.257064	0.367434	0.988552	-1.70133	3.16314e-07	1.02321e-06	-0.453428	0.164031	0.709528
391							-0.548529	0.569974	0.70442	-0.834128	0.140885	0.703482	-0.619028	3.3754e-05	7.99777e-05	-0.196909	0.175812	0.741074
392	P04797	G3P_RAT	8	2	2	1	-1.38534	3.30956e-10	2.27992e-09	-0.137154	0.650228	0.999999	-1.26829	2.86693e-07	9.35525e-07	-0.385369	0.0974873	0.521803
393	P06866	HPT_RAT	14	4	130	1	0.345356	0.219131	0.302473	-0.273993	0.215962	0.818835	-0.0770023	0.955393	0.999862	0.549597	0.046464	0.430228
394	P06866	HPT_RAT	7	2	71	1	-0.0333667	0.977075	0.999993	-0.39367	0.0118056	0.412193	-0.283677	0.429471	0.518712	0.496509	0.029342	0.402075
395						1	-0.449038	0.0565246	0.0918217	0.129934	0.653342	0.999999	-0.60665	5.55931e-05	0.000125718	-0.363805	0.0044066	0.331434
396							-0.800351	1.98742e-05	5.65847e-05	0.126372	0.594142	0.999999	-0.918217	1.2611e-08	5.18375e-08	-0.346324	0.0150359	0.351551
397						1	-1.15828	1.23765e-09	7.5446e-09	-0.186408	0.356299	0.985453	-1.33084	1.35083e-09	6.83686e-09	-0.348671	0.0926749	0.521803
398							-1.28016	4.70062e-11	4.11442e-10	-0.0351141	0.963655	0.999999	-1.26932	6.48921e-10	3.60296e-09	-0.328017	0.0907417	0.521803
399	P54311	GBB1_RAT	16	4	137	1	-0.0311101	0.967609	0.999993	-0.327774	0.00682453	0.343997	0.130558	0.721599	0.806111	0.23984	0.213611	0.806732
400	P07943	ALDR_RAT	10	3	103	1	-1.07074	2.22865e-09	1.25615e-08	-0.0157017	0.991228	0.999999	-1.26416	7.95231e-12	6.64777e-11	-0.387341	0.0189139	0.351551
401						1	-0.749525	0.00666799	0.013021	0.223761	0.446727	0.999999	-1.19523	4.76116e-05	0.000109669	-0.642629	0.0111927	0.351551
402	P42123	LDHB_RAT	13	5	157	1	-0.0782464	0.904197	0.987845	-0.465814	0.00746363	0.343997	-0.123976	0.760346	0.843046	0.303865	0.10559	0.553233
403	P42123	LDHB_RAT	17	5	187	1	-0.242772	0.204748	0.286879	-0.290203	0.0319094	0.491763	-0.263024	0.344857	0.427623	0.233392	0.291545	0.886019
404	Q3T1K5	CAZA2_RAT	14	3	111	1	0.122099	0.618992	0.751273	-0.216056	0.107168	0.64301	0.299078	0.0395528	0.0587371	0.0654984	0.774771	1
405	O35331	PDXK_RAT	23	5	126	1	-0.990786	4.80286e-06	1.47703e-05	0.238358	0.266372	0.897691	-0.75521	3.17294e-05	7.56625e-05	0.0509891	0.918549	1
406	O35077	GPDA_RAT	6	2	67	1	-1.89497	8.79874e-12	9.22009e-11	-0.442455	0.0764958	0.571129	-1.81361	4.42718e-08	1.66234e-07	-0.46724	0.147124	0.675683
407						1	0.698671	0.0184384	0.0335407	-0.0581076	0.950042	0.999999	1.10503	3.83477e-05	9.00022e-05	0.073155	0.923003	1
408							-0.468364	0.653393	0.78155	0.72881	0.209253	0.818835	-0.412181	0.592913	0.689261	0.0189572	0.998317	1
409	A0A0G2JT64	A0A0G2JT64_RAT	31	8	247	1	0.413094	0.286085	0.385592	0.313055	0.313993	0.94527	0.69535	0.00311497	0.00555765	-0.230865	0.349978	0.936632
410	P14669	ANXA3_RAT	30	9	253	1	-0.523564	0.00193508	0.00411343	-0.260057	0.0718245	0.571129	-0.379358	0.016758	0.026987	-0.00213985	0.999779	1
411	P02650	APOE_RAT	13	4	193	1	1.50577	0.000133727	0.000331644	-0.174123	0.793507	0.999999	2.05288	3.10463e-12	2.71746e-11	0.123085	0.836265	1
412	P02650	APOE_RAT	30	10	336	1	0.554176	0.0167706	0.0307323	-0.222894	0.314768	0.94527	0.882938	1.50568e-06	4.27568e-06	0.166316	0.43357	0.995422
413						1	-0.897821	4.80432e-06	1.47703e-05	0.145293	0.538132	0.999999	-0.498914	0.00830021	0.0138151	-0.169363	0.404448	0.971088
414						1	-1.07166	0.00221496	0.00465517	-0.423011	0.187099	0.792687	-0.751904	0.0578951	0.0851265	-0.766148	0.0141473	0.351551
415	Q8CG45	ARK72_RAT	10	3	93	1	-0.746715	0.000122728	0.000311636	0.0221202	0.984573	0.999999	-0.734032	0.000368554	0.000743101	0.0142173	0.994743	1
416							-2.27152	1.95661e-07	7.54258e-07	-0.506356	0.23608	0.856798	-2.42322	3.38953e-06	9.17023e-06	-0.369723	0.593807	1
417	P14669	ANXA3_RAT	23	7	302	1	-0.784926	8.48307e-07	2.93554e-06	-0.193707	0.205213	0.818835	-0.5133	0.00247273	0.00447618	0.104097	0.656435	1
418	P14669	ANXA3_RAT	29	6	197	1	-0.694825	0.000239691	0.000573409	-0.374621	0.0167894	0.416378	-0.638026	9.01837e-05	0.0001991	-0.0459406	0.917307	1
419							-1.55155	1.88788e-07	7.31554e-07	0.117757	0.835968	0.999999	-1.55295	6.78544e-08	2.41549e-07	-0.269752	0.413627	0.980059
420	P02650	APOE_RAT	20	6	192	1	0.260481	0.327012	0.433685	-0.0512707	0.928981	0.999999	0.467817	0.00560735	0.00971065	0.0240409	0.976657	1
421	Q6IFW6	K1C10_RAT	3	2	67	1	-0.684776	1.03935e-06	3.54714e-06	-0.312117	0.00737852	0.343997	-0.617552	4.63183e-05	0.000107021	-0.00317778	0.999523	1
422	P04961	PCNA_RAT	8	2	106	1	0.362785	0.257064	0.350927	-0.274772	0.284716	0.917008	0.466351	0.166324	0.223366	-0.0254709	0.991441	1
423	O88989	MDHC_RAT	32	9	424	1	-0.86163	2.70234e-05	7.44568e-05	-0.180745	0.41709	0.999999	-1.03516	1.30199e-07	4.46397e-07	-0.188249	0.396268	0.971088
424						1	1.48722	0.000865558	0.00193386	0.26378	0.657801	0.999999	2.4725	0	0	-0.00762779	0.999243	1
425	P46844	BIEA_RAT	10	3	88	1	-0.636351	0.00334859	0.00690125	-0.264441	0.178936	0.783107	-0.797168	0.000234323	0.000493871	-0.354673	0.0705243	0.495943
426	P16446	PIPNA_RAT	18	6	204	1	-0.768314	6.8469e-05	0.000180003	0.000215498	0.999999	0.999999	-0.749806	2.89944e-05	6.98117e-05	-0.0981062	0.727691	1
427							-1.30343	4.88798e-08	2.10212e-07	-0.247729	0.312579	0.94527	-1.21036	9.85818e-06	2.50324e-05	-0.221457	0.508023	1
428						1	0.923064	0.000187609	0.000453185	-0.0766359	0.891135	0.999999	0.840737	2.38214e-05	5.79186e-05	0.0989398	0.768693	1
429						1	-0.305059	0.334969	0.442659	-0.408509	0.0522411	0.557001	0.0415787	0.977017	0.999972	-0.0433941	0.963222	1
430	P02650	APOE_RAT	32	12	382	1	-0.769131	0.0168166	0.0307409	-0.287476	0.366165	0.988552	-0.67277	0.160857	0.216807	0.115336	0.917615	1
431						1	-0.925698	0.000126597	0.000319281	-0.300189	0.182279	0.785374	-0.549188	0.0620685	0.090725	-0.214281	0.50918	1
432	Q5XI32	CAPZB_RAT	14	3	100	1	0.703704	0.000131256	0.0003277	-0.0789468	0.803836	0.999999	1.03737	1.28631e-08	5.25834e-08	-0.027936	0.975763	1
433	P13803	ETFA_RAT	42	10	448	1	-0.098719	0.870423	0.965119	-0.272026	0.207793	0.818835	-0.252456	0.26243	0.335477	-0.0781832	0.818328	1
434						1	-0.368042	0.18861	0.266273	-0.694222	0.000204585	0.0901401	-0.445293	0.215925	0.280364	0.0324994	0.987092	1
435	P13803	ETFA_RAT	5	1	41	1	-1.75908	1.29426e-08	6.17264e-08	-0.20559	0.610776	0.999999	-1.95819	4.2073e-12	3.55708e-11	-0.293249	0.348051	0.936632
436	P14668	ANXA5_RAT	8	2	84	1	1.32051	0.000210396	0.000506586	0.201528	0.685407	0.999999	1.65975	1.17976e-10	7.13609e-10	-0.231966	0.446368	1
437	P14668	ANXA5_RAT	21	5	225	1	0.916181	5.53067e-06	1.67952e-05	-0.075429	0.849773	0.999999	1.09986	1.54143e-12	1.45168e-11	0.049223	0.902302	1
438						1	-0.529544	0.0196695	0.0356929	-0.250635	0.22082	0.824636	-0.298729	0.300914	0.378175	-0.143309	0.65419	1
439	P14668	ANXA5_RAT	18	5	155	1	0.907602	0.0206345	0.037172	0.37844	0.309178	0.94527	1.2087	2.63629e-08	1.03232e-07	-0.00394245	0.999655	1
440	B0BNE5	ESTD_RAT	11	2	89	1	-0.678713	1.65777e-05	4.78054e-05	0.0683039	0.803187	0.999999	-0.41507	0.0038461	0.0067969	0.0192035	0.979571	1
441							0.526347	0.673459	0.801686	-0.30197	0.809622	0.999999	0.538692	0.566803	0.662012	0.339968	0.712597	1
442							0.138682	0.787387	0.905434	0.0162305	0.99468	0.999999	0.304443	0.0965059	0.135728	0.0766844	0.78725	1
443	P97532	THTM_RAT	7	2	67	1	-0.8404	1.45549e-08	6.81062e-08	0.131748	0.421678	0.999999	-0.70733	5.72401e-08	2.06731e-07	-0.204066	0.096803	0.521803
444							-0.215622	0.519548	0.648563	0.566836	0.00182748	0.226608	-0.290451	0.31686	0.395543	-0.10101	0.806241	1
445	P85973	PNPH_RAT	14	4	150	1	0.175117	0.453371	0.579567	0.270683	0.0600762	0.557001	0.313845	0.0131523	0.0213188	-0.132445	0.290015	0.886019
446	P29266	3HIDH_RAT	14	3	84	1	0.106106	0.803939	0.919343	-0.164115	0.444846	0.999999	0.327911	0.0318438	0.0480564	0.039899	0.91828	1
447	P16290	PGAM2_RAT	22	5	162	1	0.340917	0.0451676	0.0751783	0.151225	0.350301	0.985098	0.634197	7.13923e-06	1.8443e-05	-0.118369	0.484825	1
448						1	-0.168978	0.812679	0.92201	0.419876	0.150362	0.731174	-0.0147534	0.998834	0.999972	-0.539262	0.121729	0.607826
449						1	0.191377	0.67565	0.803009	0.000686119	0.999992	0.999999	-0.0530158	0.964927	0.999972	-0.0895553	0.860814	1
450						1	1.08146	0.394588	0.515041	-0.228779	0.932236	0.999999	0.151558	0.973129	0.999972	0.658224	0.48052	1
451	Q5I0D1	GLOD4_RAT	31	9	317	1	-0.227573	0.504477	0.632255	0.383631	0.0565716	0.557001	-0.664238	0.0466263	0.0689661	0.35691	0.251967	0.84443
452							0.395624	0.0707878	0.112534	0.0265505	0.978717	0.999999	0.628634	0.00167862	0.00309899	-0.0503384	0.930978	1
453							5.37009	0.00012166	0.000309984	-0.743151	0.716834	0.999999	5.62476	0.000409839	0.000813121	0.119299	0.993789	1
454	P85973	PNPH_RAT	37	9	306	1	0.342832	0.0116118	0.0220387	0.129131	0.32824	0.969089	0.566829	7.12021e-07	2.16306e-06	0.0405464	0.876053	1
455	Q497B0	NIT2_RAT	19	4	129	1	-0.642037	3.84337e-06	1.21164e-05	0.132002	0.36805	0.988552	-0.526948	0.000547216	0.00106858	-0.09661	0.64621	1
456	P08649	CO4_RAT	1	2	77	1	0.121914	0.898199	0.985634	-0.768592	0.00306095	0.284669	-0.175369	0.819801	0.893019	0.148448	0.810031	1
457							-1.68625	1.51803e-10	1.17648e-09	0.351831	0.15637	0.733073	-1.51237	0.000171412	0.000367522	-0.432725	0.302352	0.899799
458	P09495	TPM4_RAT	6	1	27	1	0.558556	0.000130343	0.000326517	-0.171833	0.215118	0.818835	0.845161	5.67031e-07	1.76515e-06	0.0441379	0.930551	1
459	P08699	LEG3_RAT	9	2	108	1	0.82461	6.58423e-07	2.3327e-06	-0.0876708	0.726879	0.999999	0.841969	8.03212e-05	0.000178919	0.279902	0.1773	0.741074
460	Q6MG61	CLIC1_RAT	53	11	528	1	0.926429	1.01741e-09	6.31334e-09	0.109158	0.564265	0.999999	1.00903	2.48082e-08	9.76576e-08	-0.0466352	0.932997	1
461	P62260	1433E_RAT	5	2	44	1	0.41133	0.0119135	0.0224966	-0.230074	0.0971766	0.619894	0.572789	0.00268455	0.00481279	0.0160722	0.991909	1
462							-3.48946	0.00463248	0.00936567	0.628229	0.72281	0.999999	-4.46297	0.00778065	0.0130085	-1.65115	0.338818	0.933632
463	Q63797	PSME1_RAT	6	1	32	1	2.18353	4.08955e-08	1.78978e-07	-0.0532644	0.979566	0.999999	2.45443	1.15587e-08	4.83129e-08	0.164335	0.859415	1
464	P18420	PSA1_RAT	28	8	231	1	7.95101	2.66454e-15	9.44007e-14	-0.910141	0.415026	0.999999	8.62209	0	0	0.148026	0.961263	1
465	Q6P6Q2	K2C5_RAT	3	2	48	1	0.069877	0.980428	0.999993	-0.0694345	0.969186	0.999999	-0.0837027	0.985289	0.999972	1.19034	0.0205485	0.351551
466	Q63797	PSME1_RAT	6	1	45	1	1.38941	1.96509e-12	2.52074e-11	0.12391	0.647246	0.999999	1.68611	0	0	-0.09021	0.661339	1
467						1	4.80157	2.33507e-07	8.86374e-07	0.192761	0.951405	0.999999	4.981	7.46262e-08	2.6439e-07	0.0715233	0.993744	1
468	P23680	SAMP_RAT	5	1	28	1	-0.416798	5.03583e-05	0.000135258	-0.0895596	0.422894	0.999999	-0.286246	0.120289	0.167593	-0.0295335	0.964124	1
469	P47727	CBR1_RAT	4	1	35	1	0.0415435	0.96811	0.999993	0.235958	0.212331	0.818835	0.208864	0.509055	0.607925	-0.0996909	0.792108	1
470						1	-0.679616	7.77266e-07	2.70227e-06	-0.343851	0.00226508	0.240745	-0.747776	0.000380416	0.000760833	0.344009	0.0699497	0.495943
471	P21670	PSA4_RAT	13	3	160	1	3.3616	5.29364e-05	0.000141164	-0.279202	0.875154	0.999999	3.85798	4.45035e-06	1.17414e-05	-0.0263257	0.998952	1
472	P48199	CRP_RAT	37	5	223	1	0.0882233	0.808085	0.920697	-0.269729	0.0570885	0.557001	0.248286	0.270657	0.34481	0.0827383	0.797571	1
473	P35213	1433B_RAT	5	1	43	1	-0.619217	4.7366e-05	0.000128614	0.139965	0.385153	0.999999	-0.130832	0.742609	0.828338	-0.0833002	0.835441	1
474	P27139	CAH2_RAT	3	1	36	1	-1.5893	0.0295732	0.0514077	0.0686109	0.987979	0.999999	-1.77901	0.0102553	0.016806	0.377582	0.70709	1
475	P27139	CAH2_RAT	6	1	70	1	-0.394255	0.630514	0.759161	0.0668246	0.978384	0.999999	-0.242314	0.789425	0.866272	0.243942	0.702844	1
476	P14141	CAH3_RAT	13	3	74	1	-2.43825	1.58134e-10	1.2129e-09	-0.122138	0.8902	0.999999	-2.59366	7.90041e-11	4.98128e-10	-0.358585	0.447584	1
477	P16290	PGAM2_RAT	47	13	533	1	-1.80661	0.000106882	0.000276111	-0.35872	0.505576	0.999999	-1.82654	3.81277e-05	8.97792e-05	-0.708055	0.0828092	0.521803
478	P61983	1433G_RAT	12	3	102	1	-0.129148	0.631621	0.759161	-0.0722676	0.791321	0.999999	0.0655555	0.893459	0.952341	-0.141718	0.470507	1
479	Q5XI73	GDIR1_RAT	33	7	289	1	0.254751	0.147924	0.21482	0.162064	0.27999	0.913591	0.38821	0.00038429	0.000766519	-0.0271143	0.934346	1
480	P85971	6PGL_RAT	12	2	101	1	-0.0163466	0.991097	0.999993	-0.0468698	0.889438	0.999999	0.125109	0.52373	0.622452	0.00932082	0.994513	1
481	Q711G3	IAH1_RAT	21	5	135	1	0.193906	0.217508	0.301311	0.0815747	0.633426	0.999999	0.366794	0.0033289	0.00592512	-0.0860288	0.588444	1
482						1	-0.169137	0.18726	0.26487	0.0516191	0.764558	0.999999	-0.139695	0.416891	0.505982	0.137079	0.292706	0.886019
483						1	0.00687727	0.998751	0.999993	-0.199195	0.212005	0.818835	0.034856	0.960096	0.999862	0.184498	0.207538	0.791622
484						1	-0.00885486	0.996721	0.999993	0.0381073	0.90753	0.999999	0.237404	0.12761	0.176472	0.0887265	0.634697	1
485	P16290	PGAM2_RAT	7	2	67	1	-1.38732	0.000281056	0.000665942	-0.355278	0.371044	0.989452	-1.3804	2.53109e-05	6.13398e-05	-0.426401	0.184391	0.757937
486	Q5M860	Q5M860_RAT	33	6	218	1	0.258279	0.229021	0.315346	0.164112	0.376551	0.996989	0.515654	5.51566e-05	0.000125494	-0.0301382	0.941621	1
487							-0.109978	0.752648	0.873043	-0.0905231	0.734536	0.999999	0.0421766	0.966444	0.999972	0.18154	0.40837	0.973805
488						1	-0.365809	0.812955	0.92201	-0.775025	0.246179	0.872178	-0.158991	0.685748	0.774198	0.165279	0.55052	1
489	P25113	PGAM1_RAT	50	11	514	1	-0.715959	0.000456632	0.00106835	0.178202	0.413867	0.999999	-0.537919	0.00723493	0.0122059	-0.142476	0.561597	1
490	P14141	CAH3_RAT	11	2	49	1	-2.36808	6.67022e-12	7.29801e-11	-0.144437	0.821421	0.999999	-2.49137	3.90799e-14	5.28644e-13	-0.374177	0.286762	0.886019
491	P16290	PGAM2_RAT	39	9	397	1	-2.95872	0	0	-0.171441	0.751926	0.999999	-2.69662	9.50351e-14	1.21907e-12	-0.407478	0.292958	0.886019
492	P63102	1433Z_RAT	29	7	288	1	-0.565822	0.00690338	0.0134399	-0.11714	0.674648	0.999999	-0.480427	0.0390423	0.0580949	-0.251852	0.248388	0.84384
493	B0BNN3	CAH1_RAT	12	2	77	1	-2.12701	5.41421e-05	0.000143863	0.324335	0.644	0.999999	-2.16301	1.12989e-09	5.83775e-09	-0.151624	0.828717	1
494	P25113	PGAM1_RAT	26	6	223	1	-0.607626	0.00474122	0.00953371	0.0665713	0.885873	0.999999	-0.858528	3.19402e-05	7.59217e-05	-0.0960255	0.79366	1
495	P14141	CAH3_RAT	16	4	102	1	-2.23136	4.87783e-09	2.57383e-08	-0.144012	0.850411	0.999999	-2.35534	1.11581e-09	5.80532e-09	-0.415742	0.320475	0.915131
496	P16290	PGAM2_RAT	4	1	27	1	-2.9388	0	0	-0.050298	0.976197	0.999999	-3.02647	0	0	-0.139554	0.84501	1
497	P25113	PGAM1_RAT	25	5	227	1	-0.950771	3.16659e-07	1.17211e-06	-0.0516858	0.914663	0.999999	-0.658155	2.21474e-05	5.43817e-05	-0.048757	0.89949	1
498							-1.39132	6.39455e-10	4.17328e-09	0.0618618	0.9177	0.999999	-1.46465	2.06824e-10	1.20217e-09	-0.129575	0.72421	1
499	O88794	PNPO_RAT	4	1	43	1	-2.03342	1.67084e-10	1.25566e-09	-0.101831	0.890518	0.999999	-2.15176	5.64135e-08	2.0474e-07	-0.294088	0.570334	1
500							-2.57876	1.57208e-13	2.85274e-12	-0.117433	0.880858	0.999999	-2.74826	3.15303e-14	4.42614e-13	-0.118701	0.895883	1
501						1	-1.37653	4.69534e-06	1.45556e-05	-0.00584475	0.999556	0.999999	-1.45282	3.75535e-07	1.20951e-06	-0.478072	0.0702758	0.495943
502	Q5M860	Q5M860_RAT	13	2	84	1	0.0806641	0.895387	0.984	0.286693	0.129761	0.695309	0.239765	0.257072	0.33033	-0.139791	0.494834	1
503							-0.945553	0.473831	0.600563	-0.997317	0.272944	0.898582	-0.673484	0.0172415	0.0276458	0.0191705	0.99443	1
504	P52555	ERP29_RAT	5	1	22	1	0.557328	0.0852942	0.132749	-0.0179417	0.995428	0.999999	1.13321	0.000256992	0.000538598	-0.450088	0.120054	0.60762
505						1	-1.41893	3.31903e-06	1.06438e-05	-0.130155	0.810212	0.999999	-1.55393	2.14399e-07	7.05809e-07	-0.828534	0.00112398	0.331434
506	P48500	TPIS_RAT	44	10	439	1	-2.21116	4.84057e-14	1.06895e-12	-0.109574	0.855424	0.999999	-2.10566	1.02047e-11	7.86528e-11	-0.296388	0.404312	0.971088
507	P48500	TPIS_RAT	46	10	428	1	-2.15268	7.92655e-12	8.42479e-11	-0.14539	0.787499	0.999999	-2.21676	9.89868e-11	6.08646e-10	-0.243703	0.600235	1
508	P52555	ERP29_RAT	27	7	198	1	-1.01902	1.12564e-08	5.43818e-08	-0.0503539	0.91297	0.999999	-0.821658	1.02027e-06	3.03632e-06	-0.0489905	0.914211	1
509	P48500	TPIS_RAT	57	12	537	1	-2.20191	4.44089e-16	2.06501e-14	-0.0290615	0.986898	0.999999	-2.19337	7.99361e-15	1.23901e-13	-0.293435	0.348953	0.936632
510	P60901	PSA6_RAT	36	8	273	1	-1.06163	9.60856e-08	3.97154e-07	-0.186513	0.382519	0.999999	-0.713601	0.000309379	0.000640222	-0.111518	0.708484	1
511	P34064	PSA5_RAT	8	1	45	1	0.551695	0.00115392	0.00252504	-0.152085	0.390307	0.999999	1.02405	2.23377e-13	2.55681e-12	0.0500519	0.876811	1
512							-2.32955	2.42029e-13	4.18766e-12	-0.0385853	0.983491	0.999999	-2.17795	5.72875e-14	7.61105e-13	-0.0837228	0.918057	1
513						1	0.344672	0.0535206	0.087515	-0.0928919	0.685328	0.999999	0.592781	1.35946e-06	3.90515e-06	0.220806	0.0468393	0.430228
514	P42930	HSPB1_RAT	12	2	67	1	-0.0620606	0.919624	0.996671	0.0917801	0.748027	0.999999	0.376776	0.0678901	0.0980781	0.327294	0.0505853	0.434707
515							-2.21825	2.24408e-07	8.56203e-07	-0.0756938	0.964522	0.999999	-2.20841	4.05765e-09	1.87509e-08	-0.163453	0.822194	1
516	P48500	TPIS_RAT	16	3	87	1	-2.40987	3.01981e-14	7.8613e-13	-0.119688	0.852739	0.999999	-2.27229	3.34399e-12	2.89294e-11	-0.344788	0.335649	0.93044
517	B0BNA5	COTL1_RAT	38	4	111	1	-0.427364	0.0967419	0.147492	0.0114678	0.996994	0.999999	-0.114245	0.778672	0.857	0.386572	0.0230433	0.354299
518	P01835	KACB_RAT	15	1	27	1	0.567232	5.57434e-05	0.000147591	-0.0270602	0.956951	0.999999	0.90302	0	0	0.18345	0.0508327	0.434707
519	Q02765	CATS_RAT	9	2	77	1	-0.141803	0.554543	0.68649	0.00077855	0.99997	0.999999	0.29223	0.107134	0.149826	-0.0178687	0.986493	1
520						1	-1.3591	5.99211e-08	2.50457e-07	-0.0515195	0.952571	0.999999	-1.58295	1.16795e-13	1.44826e-12	-0.258372	0.243692	0.834807
521	Q9Z1B2	GSTM5_RAT	4	1	23	1	-1.4161	3.39251e-06	1.08327e-05	-0.146378	0.766551	0.999999	-1.73843	4.66811e-09	2.13072e-08	-0.179116	0.688731	1
522							-2.3778	8.74965e-10	5.51673e-09	-0.113373	0.907408	0.999999	-2.5358	4.30087e-11	2.88275e-10	0.200664	0.757418	1
523	P00502	GSTA1_RAT	9	2	66	1	-0.916193	1.63183e-07	6.45788e-07	-0.286581	0.0636359	0.557001	-1.44822	0	0	-0.122215	0.582196	1
524	P42930	HSPB1_RAT	20	3	135	1	-0.187166	0.632634	0.759161	0.0714813	0.896287	0.999999	0.255373	0.532272	0.631596	0.549187	0.0201203	0.351551
525	P04905	GSTM1_RAT	23	4	138	1	-1.32874	8.21121e-13	1.19787e-11	-0.292682	0.08096	0.583424	-1.42118	1.57393e-09	7.91221e-09	-0.0758221	0.898091	1
526							-2.79052	1.15952e-12	1.6049e-11	-0.267675	0.59974	0.999999	-2.81234	1.25716e-09	6.45052e-09	-0.366186	0.532641	1
527	P29411	KAD3_RAT	29	5	161	1	-0.66975	2.63535e-05	7.28884e-05	-0.18754	0.219355	0.824241	-1.1322	4.44089e-16	8.6948e-15	-0.0014494	0.999889	1
528	Q6P7Q4	LGUL_RAT	22	5	215	1	-1.50654	0	0	0.0516184	0.902997	0.999999	-1.41045	0	0	-0.0983323	0.716146	1
529						1	-2.28789	6.61693e-14	1.33054e-12	-0.174365	0.69708	0.999999	-2.23446	3.05089e-13	3.43919e-12	-0.268293	0.467965	1
530	P01835	KACB_RAT	15	1	34	1	-1.25362	4.88498e-14	1.06895e-12	0.14504	0.440788	0.999999	-1.18506	3.58842e-11	2.44934e-10	0.152385	0.485393	1
531	P01835	KACB_RAT	15	1	32	1	0.375103	0.621306	0.752852	-0.00821441	0.999623	0.999999	0.940128	0.0201937	0.0316964	0.612813	0.079615	0.518098
532						1	-0.825322	0.0015742	0.00339479	0.0457313	0.962637	0.999999	-0.722316	0.0531571	0.0783146	0.229617	0.61912	1
533	P01835	KACB_RAT	15	1	56	1	1.01469	0.041612	0.0697283	-0.734656	0.0667659	0.571129	1.06673	0.000447442	0.000883016	0.767729	0.00244346	0.331434
534	P04639	APOA1_RAT	11	3	143	1	-0.666059	4.66442e-08	2.01763e-07	-0.264931	0.00957606	0.39581	-0.696635	0.000283943	0.000593409	-0.015475	0.992849	1
535						1	-0.727352	1.51536e-05	4.4213e-05	-0.032204	0.957651	0.999999	-0.764879	3.90492e-05	9.1074e-05	0.371773	0.0225026	0.354299
536							0.716822	0.0860272	0.133342	0.0696526	0.959355	0.999999	0.989826	0.0116618	0.019043	0.109135	0.912091	1
537	P48500	TPIS_RAT	18	3	83	1	-1.34549	1.98209e-07	7.60141e-07	0.0983619	0.8472	0.999999	-0.949525	4.8732e-05	0.000111903	0.430556	0.0383747	0.404395
538	P01835	KACB_RAT	15	1	46	1	-0.729176	0.0505362	0.0829999	0.128571	0.845953	0.999999	0.0176508	0.99753	0.999972	0.644107	0.014425	0.351551
539	P01835	KACB_RAT	15	1	34	1	-0.654446	0.0946833	0.144947	-0.388847	0.250789	0.884298	-0.0872147	0.939138	0.995325	0.418556	0.139604	0.653239
540							-1.31832	0.0075157	0.0145239	0.0696299	0.974596	0.999999	-1.01557	0.0213206	0.0331695	0.536418	0.186344	0.761759
541							-0.847569	2.96256e-06	9.66731e-06	-0.146397	0.481438	0.999999	-0.748923	0.000115978	0.000253042	0.0709629	0.865281	1
542	P08010	GSTM2_RAT	36	7	285	1	-2.37841	5.9508e-14	1.25736e-12	-0.478596	0.0985634	0.619894	-2.52631	3.86358e-14	5.28644e-13	-0.500462	0.121341	0.607826
543	P40112	PSB3_RAT	27	4	160	1	0.302856	0.400205	0.520547	0.131125	0.75175	0.999999	0.990409	3.8132e-05	8.97792e-05	0.447671	0.0361374	0.404395
544						1	-0.749407	0.0394782	0.0663019	0.403356	0.206067	0.818835	0.193767	0.712153	0.797955	0.646683	0.00737852	0.351551
545	P04639	APOA1_RAT	11	3	107	1	-0.696233	8.33262e-05	0.000216765	-0.139906	0.488011	0.999999	-0.609241	0.00977139	0.0160839	0.200405	0.439476	0.995422
546	P14141	CAH3_RAT	36	6	171	1	-2.55242	9.74776e-13	1.39468e-11	-0.226391	0.642895	0.999999	-2.52158	3.39058e-11	2.35756e-10	-0.470389	0.228383	0.820856
547	P01835	KACB_RAT	15	1	48	1	-1.4153	0.541818	0.671854	0.142494	0.989712	0.999999	0.603011	0.889921	0.94993	0.440885	0.911702	1
548	P14141	CAH3_RAT	20	4	121	1	-2.09212	6.2491e-08	2.59739e-07	-0.30537	0.500846	0.999999	-2.1154	2.07748e-08	8.2655e-08	-0.638931	0.0674357	0.495943
549	P17220	PSA2_RAT	48	10	454	1	-0.562836	0.032707	0.0556843	-0.319749	0.157096	0.733073	-0.217698	0.541748	0.639778	0.187347	0.511548	1
550							-1.13022	2.71207e-05	7.44568e-05	-0.418143	0.0781072	0.571129	-1.23116	0.000136297	0.000295641	0.207616	0.642457	1
551	B4F7C7	B4F7C7_RAT	32	4	166	1	-0.520106	0.00445994	0.00904141	0.286375	0.0629275	0.557001	-0.328353	0.0761918	0.109013	0.202525	0.223095	0.811894
552	P63029	TCTP_RAT	22	3	99	1	-0.463201	0.0339818	0.0577225	-0.277658	0.132164	0.695309	-0.108956	0.802658	0.878202	-0.0894428	0.803029	1
553						1	-0.326449	0.1586	0.228237	-0.114115	0.679267	0.999999	-0.0461747	0.957933	0.999862	-0.18268	0.38642	0.962912
554	O35244	PRDX6_RAT	12	3	79	1	-1.34516	0	0	0.0920454	0.584334	0.999999	-1.35364	0	0	-0.234003	0.0959215	0.521803
555	P31044	PEBP1_RAT	22	4	225	1	-1.82158	0	0	0.371319	0.043369	0.556319	-1.73986	0	0	-0.259446	0.218773	0.809785
556	O88767	PARK7_RAT	35	5	183	1	-1.42661	3.79048e-11	3.43917e-10	0.123762	0.693369	0.999999	-1.53878	7.43718e-11	4.77006e-10	-0.48665	0.0212632	0.351551
557	Q64537	CPNS1_RAT	3	1	25	1	-1.45919	5.30048e-08	2.25346e-07	-0.0478406	0.964006	0.999999	-1.03395	0.00705337	0.0119538	-0.733864	0.0231053	0.354299
558	O88767	PARK7_RAT	34	5	190	1	-2.01829	0	0	0.0861098	0.813215	0.999999	-1.84829	1.5099e-13	1.78312e-12	-0.338497	0.175431	0.741074
559	P63029	TCTP_RAT	8	1	55	1	-0.396319	0.179519	0.255377	-0.238379	0.358039	0.986596	-0.202607	0.609471	0.703018	-0.230451	0.39494	0.971088
560						1	-0.336211	0.4255	0.548651	-0.0621965	0.952003	0.999999	0.174313	0.715351	0.800332	-0.0730121	0.915557	1
561	P22734	COMT_RAT	15	4	130	1	0.106314	0.780279	0.89865	0.295843	0.062406	0.557001	0.430121	0.0139721	0.0225984	-0.00522375	0.998927	1
562	P04906	GSTP1_RAT	27	4	118	1	1.55499	6.93771e-09	3.54302e-08	0.0216869	0.992533	0.999999	1.84722	1.31648e-10	7.77348e-10	-0.0327421	0.986632	1
563	P07895	SODM_RAT	34	9	380	1	1.22755	9.61828e-06	2.88548e-05	0.243839	0.420508	0.999999	1.84217	0	0	0.0980058	0.755484	1
564	P02650	APOE_RAT	11	3	123	1	-1.35519	6.17728e-13	9.37938e-12	0.170496	0.413715	0.999999	-1.28696	7.16311e-10	3.86185e-09	-0.254832	0.235429	0.832064
565	B5DF65	B5DF65_RAT	41	6	218	1	-0.0771317	0.936404	0.999993	0.45103	0.0417822	0.555107	0.0102954	0.998855	0.999972	-0.131034	0.762842	1
566	Q63716	PRDX1_RAT	25	4	97	1	-0.399046	0.0204697	0.0369647	0.0412373	0.926098	0.999999	-0.0730736	0.824414	0.896731	-0.0377058	0.926235	1
567	O88767	PARK7_RAT	17	3	75	1	-2.34225	0	0	0.199159	0.46768	0.999999	-2.01088	1.01386e-12	1.00574e-11	-0.406333	0.140494	0.653298
568	A0A0G2JVA8	A0A0G2JVA8_RAT	5	3	73	1	-0.814773	0.000949085	0.00209531	-0.199558	0.46198	0.999999	-0.751332	0.000550071	0.00107134	-0.011397	0.996945	1
569						1	-0.992693	3.27325e-06	1.05424e-05	-0.000172326	0.999999	0.999999	-0.743029	3.08497e-05	7.38012e-05	-0.0316558	0.966546	1
570	Q4KM73	KCY_RAT	59	9	354	1	-0.675326	3.2643e-05	8.92882e-05	-0.134192	0.461292	0.999999	-0.752143	1.78824e-07	6.02015e-07	-0.13036	0.437431	0.995422
571	O35244	PRDX6_RAT	50	12	402	1	-1.13228	0	0	0.179052	0.153168	0.733073	-1.29029	3.55271e-15	5.87382e-14	-0.363696	0.0124028	0.351551
572	P40307	PSB2_RAT	17	3	151	1	-0.529055	0.316156	0.420788	0.0650362	0.970705	0.999999	-0.0618321	0.960889	0.999862	0.146755	0.72073	1
573	P39069	KAD1_RAT	33	5	272	1	-1.9351	2.9265e-09	1.63708e-08	-0.616748	0.0282047	0.491763	-2.24608	1.50546e-13	1.78312e-12	-0.145818	0.791476	1
574						1	0.290761	0.323346	0.429589	0.249669	0.265973	0.897691	0.566406	0.00684834	0.0116328	-0.0944655	0.790029	1
575							1.20156	0.0159914	0.0294496	0.412101	0.421821	0.999999	0.0121383	0.999729	0.999972	-0.334448	0.740865	1
576	P39069	KAD1_RAT	12	2	97	1	-0.891615	0.000844255	0.00189195	-0.113039	0.804562	0.999999	-0.632339	0.00850804	0.014098	-0.0472044	0.955513	1
577	Q5XFX0	TAGL2_RAT	51	10	274	1	-0.109486	0.746344	0.869163	-0.0445311	0.92429	0.999999	0.362131	0.00809773	0.0135083	0.0695548	0.740604	1
578	P31399	ATP5H_RAT	10	1	23	1	-0.482199	0.0661889	0.105675	-0.411391	0.0433488	0.556319	-0.995586	4.98141e-07	1.56378e-06	-0.0546625	0.922864	1
579	P39069	KAD1_RAT	24	4	166	1	-1.95324	1.72831e-11	1.71448e-10	-0.282433	0.362127	0.987516	-2.25527	0	0	-0.384433	0.139151	0.653239
580	P35704	PRDX2_RAT	9	1	37	1	-1.14111	3.90799e-14	9.37916e-13	0.0987481	0.624585	0.999999	-1.34701	1.77636e-15	3.22344e-14	-0.19844	0.266633	0.868327
581						1	-1.88589	2.79996e-11	2.67073e-10	-0.196072	0.589861	0.999999	-1.75143	2.30793e-12	2.09403e-11	-0.0635722	0.935458	1
582						1	0.39635	0.108184	0.163264	0.0850903	0.834659	0.999999	0.704874	0.000309785	0.000640222	-0.173841	0.432855	0.995422
583	P35704	PRDX2_RAT	23	4	264	1	-0.460407	0.0126743	0.0238122	0.203528	0.22802	0.844014	-0.212943	0.230793	0.297591	-0.119933	0.490998	1
584							-0.6933	0.00691866	0.0134399	0.297937	0.202313	0.818835	-0.50946	0.0379075	0.0566329	-0.0209682	0.990775	1
585							1.2278	0.00133742	0.00291801	0.177784	0.768536	0.999999	1.79496	9.71556e-08	3.37775e-07	-0.338466	0.363945	0.958752
586							-1.17736	0.155021	0.223519	-0.739108	0.298025	0.923879	-1.47162	0.00118243	0.00222154	-0.155233	0.877271	1
587	P36972	APT_RAT	55	8	381	1	-0.489102	0.00395806	0.00806794	0.366293	0.00664063	0.343997	-0.440352	0.027847	0.0424553	-0.220543	0.243544	0.834807
588						1	-1.76545	1.22941e-07	4.93593e-07	-0.339362	0.32524	0.967913	-1.8234	2.54388e-06	7.0098e-06	-0.419547	0.307991	0.905714
589	P19132	FRIH_RAT	25	4	139	1	2.32075	3.68352e-11	3.42567e-10	-0.73746	0.013361	0.414192	2.5369	0	0	0.445403	0.0964727	0.521803
590							2.67982	0.0620549	0.0995018	0.0684597	0.996718	0.999999	1.67244	0.300686	0.378175	-0.534416	0.826304	1
591							-0.643291	0.901726	0.987845	-1.09627	0.624117	0.999999	-0.769416	0.87758	0.939453	0.98577	0.730371	1
592	P02793	FRIL1_RAT	37	5	182	1	2.91948	2.1167e-10	1.55924e-09	-0.796437	0.0489163	0.557001	3.06224	3.6815e-13	4.02799e-12	0.275284	0.650655	1
593							-0.492429	0.909371	0.992041	-0.945574	0.578671	0.999999	-2.31339	0.259397	0.332744	1.01563	0.668855	1
594	P45592	COF1_RAT	45	8	322	1	0.474122	0.0319321	0.0546148	-0.141895	0.57739	0.999999	0.760048	6.32726e-08	2.27111e-07	0.0308297	0.950774	1
595						1	-0.0514248	0.975616	0.999993	-0.440647	0.0748092	0.571129	0.0122832	0.997469	0.999972	0.0575179	0.921348	1
596							1.13288	2.51673e-05	7.03927e-05	0.269433	0.326701	0.968388	1.4342	5.68354e-11	3.677e-10	-0.172565	0.536199	1
597	Q5XFX0	TAGL2_RAT	11	2	65	1	0.477045	0.00283216	0.00588583	0.0949897	0.648368	0.999999	0.918697	3.26344e-09	1.52705e-08	-0.0264108	0.970283	1
598							-2.70744	0.168839	0.242314	-0.256309	0.972428	0.999999	-0.874634	0.419199	0.507954	-0.893342	0.267769	0.868327
599							0.0825903	0.96746	0.999993	-0.0962909	0.930543	0.999999	0.209962	0.61973	0.713745	-0.141381	0.723339	1
600							0.966875	0.00139037	0.00300709	0.26136	0.414501	0.999999	1.28005	1.63232e-06	4.61767e-06	-0.0790775	0.911363	1
601						1	-0.912818	3.00402e-07	1.12311e-06	-0.218881	0.199749	0.81881	-0.51175	0.0212337	0.0331193	-0.000510465	0.999994	1
602						1	2.82492	9.59035e-11	7.82944e-10	0.0341562	0.993042	0.999999	3.66636	0	0	0.157406	0.747076	1
603						1	-2.36508	2.10397e-09	1.19493e-08	-0.844771	0.0112804	0.412193	-2.09405	2.05271e-09	9.98181e-09	-0.553506	0.0934946	0.521803
604	P45592	COF1_RAT	22	4	101	1	-1.08493	0.0001676	0.000408835	-0.580728	0.0149382	0.416378	-1.13935	0.00127684	0.00238686	-0.126197	0.867168	1
605							-0.912173	0.00081942	0.00184184	-0.281794	0.292694	0.92098	-0.611768	0.122114	0.169818	-0.423245	0.21872	0.809785
606							-1.25323	1.13136e-05	3.35351e-05	-0.105711	0.851949	0.999999	-1.0125	2.31019e-07	7.57171e-07	-0.0867116	0.814836	1
607							0.851261	0.0460032	0.0763981	0.0188521	0.997246	0.999999	1.10807	0.00306283	0.00547775	0.327853	0.429931	0.995422
608							-1.24659	0.00110475	0.00243176	-0.0927162	0.93009	0.999999	-1.1666	0.000244304	0.000513453	-0.304639	0.38187	0.962912
609						1	1.02286	0.447714	0.573321	0.600862	0.635255	0.999999	2.32857	6.34933e-08	2.27111e-07	0.135805	0.901217	1
610	Q5U211	SNX3_RAT	18	4	126	1	0.150098	0.504784	0.632255	-0.0670031	0.79887	0.999999	0.400141	0.000675987	0.00129957	-0.00113381	0.999896	1
611						1	0.151928	0.745856	0.869163	-0.218101	0.39223	0.999999	0.599182	0.00180116	0.00330064	0.142744	0.544516	1
612	P28077	PSB9_RAT	20	3	94	1	-0.637036	0.00507531	0.0101506	-0.139151	0.627971	0.999999	0.0139388	0.99802	0.999972	-0.189591	0.589971	1
613	D4A4U3	D4A4U3_RAT	6	1	24	1	-0.257485	0.637928	0.764281	0.00813059	0.999261	0.999999	-0.843976	7.38684e-07	2.23407e-06	0.0673554	0.848764	1
614						1	-0.0307299	0.977235	0.999993	0.267196	0.0823381	0.583424	-0.132527	0.579166	0.674334	-0.219346	0.124516	0.60805
615						1	-0.407343	0.0285959	0.0500597	0.199896	0.231958	0.845964	-0.51945	0.000613681	0.00118901	-0.0888405	0.687291	1
616	Q7M0E3	DEST_RAT	27	5	237	1	-0.0067439	0.99784	0.999993	0.00331686	0.999161	0.999999	0.0701047	0.769747	0.848723	-0.0225692	0.960151	1
617	Q7M0E3	DEST_RAT	21	4	144	1	-0.0347929	0.978188	0.999993	0.0118585	0.995892	0.999999	0.132816	0.749282	0.833283	0.0279047	0.981027	1
618	Q7M0E3	DEST_RAT	20	3	97	1	0.853629	1.56958e-05	4.54386e-05	-0.304528	0.0816923	0.583424	0.649722	0.00195626	0.00357607	0.102817	0.764006	1
619							-0.371704	0.0787599	0.123884	0.119896	0.629581	0.999999	0.0353341	0.984613	0.999972	-0.280909	0.256751	0.852781
620	Q63228	GMFB_RAT	27	5	148	1	-0.322274	0.0312753	0.0537386	-0.188783	0.137227	0.695309	-0.119486	0.515721	0.614898	0.00639281	0.997096	1
621	Q3T1J1	IF5A1_RAT	7	1	59	1	-0.139287	0.685528	0.812154	-0.0762203	0.832247	0.999999	0.121992	0.770011	0.848723	-0.09111	0.805415	1
622	Q498E0	TXD12_RAT	8	1	28	1	0.426309	0.0389971	0.0656422	0.0139585	0.993646	0.999999	0.866348	9.9618e-09	4.28415e-08	0.0234044	0.975256	1
623						1	-0.273634	0.364987	0.478082	0.0320511	0.976796	0.999999	-0.0169468	0.991862	0.999972	-0.0157402	0.989618	1
624						1	-0.0344898	0.963948	0.999993	0.0533537	0.869287	0.999999	0.209116	0.291	0.366956	-0.13558	0.456711	1
625							0.862952	0.00487424	0.00977476	-0.127281	0.804857	0.999999	0.938795	0.000663231	0.00127835	0.0833501	0.903534	1
626	P10111	PPIA_RAT	42	5	163	1	-1.21523	3.64925e-10	2.49086e-09	0.208046	0.292508	0.92098	-1.11494	5.78204e-13	6.14548e-12	-0.0538738	0.883217	1
627	P10111	PPIA_RAT	49	6	232	1	-0.999248	1.75005e-09	1.02523e-08	0.12103	0.555649	0.999999	-0.88287	5.41061e-08	1.97328e-07	-0.0698529	0.824971	1
628	P19804	NDKB_RAT	32	4	132	1	-0.765281	1.51531e-05	4.4213e-05	-0.115951	0.610841	0.999999	-0.634572	4.90028e-05	0.000112179	-0.101969	0.637144	1
629	Q9QZ76	MYG_RAT	53	6	274	1	-2.03514	1.65912e-12	2.16558e-11	-0.0478348	0.969294	0.999999	-2.14009	0	0	-0.232746	0.44018	0.995422
630	P07632	SODC_RAT	17	2	76	1	-1.06929	3.61045e-13	5.8395e-12	0.311867	0.0127425	0.412193	-1.19292	1.12044e-12	1.06872e-11	0.0346106	0.957067	1
631							-0.758155	0.00423609	0.00861108	0.4156	0.0627218	0.557001	-0.680262	1.67933e-06	4.73265e-06	0.00640502	0.99784	1
632	M0R5N4	M0R5N4_RAT	8	1	25	1	1.95081	0.000481986	0.00111713	-0.293475	0.719041	0.999999	1.84959	0.00546977	0.00953046	0.0535887	0.992475	1
633							-0.62702	2.10337e-05	5.95021e-05	-0.0120189	0.992156	0.999999	-0.524164	8.39193e-05	0.000185821	-0.193184	0.123566	0.60805
634	Q9R063	PRDX5_RAT	38	10	388	1	-0.492689	0.0926465	0.142415	0.102776	0.832457	0.999999	-0.37083	0.12483	0.172949	0.0937266	0.808136	1
635	Q9QZ76	MYG_RAT	64	11	594	1	-2.42755	9.68157e-11	7.82944e-10	0.0580119	0.973139	0.999999	-2.40996	3.26838e-10	1.88502e-09	-0.478684	0.22123	0.811894
636							-0.596546	0.00137236	0.00297679	0.162303	0.40923	0.999999	-0.779874	1.50878e-05	3.75429e-05	-0.24672	0.156461	0.689341
637							-0.904995	0.000140931	0.000346049	0.103564	0.79837	0.999999	-1.05235	1.48492e-07	5.0678e-07	-0.199286	0.370798	0.962912
638						1	3.0349	2.66454e-15	9.44007e-14	-0.307968	0.498347	0.999999	3.40948	0	0	0.114592	0.885808	1
639						1	-0.369744	0.343527	0.452362	0.160094	0.715721	0.999999	-0.371324	0.400079	0.487167	-1.05241	8.17113e-05	0.0607932
640	P02761	MUP_RAT	23	3	130	1	-0.667491	0.00219882	0.00463434	0.289346	0.135279	0.695309	-0.672575	0.0376824	0.0564099	-0.729011	0.00408686	0.331434
641	Q4V8J2	UB2L6_RAT	18	2	101	1	-0.23236	0.266456	0.361757	0.0278569	0.967806	0.999999	-0.479065	0.00243433	0.00441743	-0.128306	0.484298	1
642	P07632	SODC_RAT	31	4	158	1	-0.504217	0.0114738	0.0218325	0.308949	0.0616126	0.557001	-0.571264	0.000541028	0.00105928	-0.204715	0.204242	0.791436
643							-1.0836	1.88443e-07	7.31554e-07	0.0966245	0.781681	0.999999	-1.2539	1.15463e-14	1.65201e-13	-0.0790013	0.786624	1
644	P19804	NDKB_RAT	26	3	110	1	-0.350943	0.0227917	0.040762	0.0592172	0.8211	0.999999	-0.156386	0.278999	0.353621	-0.103115	0.432782	0.995422
645						1	0.835252	0.000219806	0.000527535	-0.0251632	0.985136	0.999999	1.0078	4.69186e-08	1.73669e-07	0.0860844	0.797843	1
646	P14668	ANXA5_RAT	8	2	59	1	0.283966	0.540025	0.670749	-0.436565	0.112409	0.655635	0.378184	0.455256	0.546307	-0.00488696	0.999797	1
647	Q9QZ76	MYG_RAT	16	2	63	1	-1.51709	5.13009e-09	2.65055e-08	-0.0940135	0.861486	0.999999	-1.55088	5.2899e-11	3.48291e-10	-0.110811	0.798421	1
648						1	-0.0779959	0.922063	0.996671	0.153932	0.609827	0.999999	-0.17978	0.639848	0.733779	-0.0471195	0.954632	1
649	Q9QZ76	MYG_RAT	42	5	254	1	-1.99312	6.31715e-11	5.28085e-10	0.0168008	0.996547	0.999999	-2.05443	9.76996e-15	1.45377e-13	-0.03146	0.985667	1
650	Q9EQX9	UBE2N_RAT	61	7	254	1	0.101441	0.818076	0.925017	-0.0741407	0.841594	0.999999	0.389545	0.0200275	0.0315021	-0.0933324	0.68905	1
651						1	0.79606	7.61578e-05	0.000198812	-0.337003	0.0518569	0.557001	1.18679	3.03178e-08	1.1734e-07	-0.0138489	0.995625	1
652						1	-0.0656896	0.950923	0.999993	-0.358529	0.113609	0.655635	0.252888	0.435415	0.525038	-0.0207964	0.991345	1
653	Q63544	SYUG_RAT	13	1	40	1	-0.644939	0.00513611	0.0102173	-0.571329	0.00144435	0.214919	-0.575589	0.00742427	0.0124687	-0.258418	0.206181	0.791622
654						1	3.49747	0.00510113	0.0101749	-0.602057	0.747029	0.999999	4.32282	1.41521e-05	3.53328e-05	0.335518	0.885748	1
655	M0R3V4	M0R3V4_RAT	14	2	70	1	-0.457933	0.0894198	0.138026	0.462588	0.0218518	0.478168	-0.507232	0.0180639	0.0288402	0.0989191	0.774657	1
656	B0BNA5	COTL1_RAT	17	3	76	1	2.02706	1.99407e-11	1.95209e-10	-0.220973	0.556095	0.999999	2.35497	0	0	0.255478	0.361468	0.957054
657	P02696	RET1_RAT	15	3	104	1	1.05731	7.14972e-07	2.49737e-06	0.48617	0.00595425	0.343997	1.2397	7.08612e-10	3.84823e-09	0.198768	0.379965	0.962912
658	D3ZP47	D3ZP47_RAT	7	1	21	1	-1.51695	2.09863e-11	2.02777e-10	0.255635	0.259814	0.897691	-1.41823	1.61111e-11	1.21077e-10	-0.0386459	0.965768	1
659							-2.2101	8.3316e-06	2.5198e-05	-0.449351	0.399649	0.999999	-1.73615	0.00129494	0.00241463	-0.799521	0.105314	0.553233
660	P02625	PRVA_RAT	21	2	58	1	-2.47219	3.40172e-13	5.72697e-12	-0.0376363	0.986201	0.999999	-2.60774	4.44089e-16	8.6948e-15	-0.334985	0.344735	0.936632
661						1	2.1459	1.52383e-05	4.42864e-05	0.113616	0.940098	0.999999	2.75967	2.10107e-11	1.51767e-10	0.0402825	0.990151	1
662	A0A0G2JSV6	A0A0G2JSV6_RAT	56	6	341	1	-1.32414	0.000594735	0.00136149	0.133173	0.86524	0.999999	-1.27172	0.000398942	0.000793618	-0.102356	0.914287	1
663	Q6PEC1	TBCA_RAT	21	2	50	1	-0.866793	1.57678e-09	9.3105e-09	0.0346006	0.93592	0.999999	-0.805006	1.22485e-06	3.53211e-06	-0.170212	0.346642	0.936632
664	P02767	TTHY_RAT	10	1	35	1	-1.36928	3.08618e-11	2.90647e-10	-0.0649044	0.893998	0.999999	-1.81279	4.44089e-16	8.6948e-15	-0.227642	0.364687	0.958752
665						1	-2.12932	4.67093e-12	5.34642e-11	-0.270495	0.43403	0.999999	-2.42397	0	0	-0.25277	0.481951	1
666							0.403143	0.229304	0.315346	-0.0111673	0.99804	0.999999	0.398946	0.16835	0.22568	-0.252994	0.336409	0.93044
667						1	-1.45982	0.0221064	0.0397274	-0.842805	0.119158	0.67162	-2.46926	4.40936e-11	2.92908e-10	-0.00681987	0.999657	1
668	P02767	TTHY_RAT	55	4	208	1	-1.16615	3.9968e-15	1.29288e-13	0.0573962	0.846361	0.999999	-1.43677	1.85185e-13	2.15278e-12	-0.0861876	0.819875	1
669	P04797	G3P_RAT	23	6	224	1	-1.34985	5.89806e-11	4.98654e-10	0.290742	0.128756	0.695309	-1.39849	3.51228e-11	2.41957e-10	-0.198716	0.416005	0.980329
670	P55053	FABP5_RAT	40	6	230	1	1.37142	5.29132e-08	2.25346e-07	0.160533	0.634204	0.999999	1.74576	0	0	0.0258652	0.981517	1
671	P02091	HBB1_RAT	42	6	246	1	-1.4866	0.00192342	0.00410036	0.0673709	0.975652	0.999999	-1.60714	0.000831528	0.00157821	0.145995	0.902402	1
672						1	-2.21046	5.98108e-10	3.93798e-09	-0.370591	0.315127	0.94527	-2.73532	0	0	-0.0845206	0.929904	1
673	P02091	HBB1_RAT	44	6	255	1	-1.16342	0.00539629	0.0107062	-0.148671	0.851979	0.999999	-1.46675	0.000326005	0.000670022	0.144652	0.87122	1
674						1	-1.14699	2.66484e-06	8.77275e-06	0.0593754	0.933438	0.999999	-1.5121	2.45372e-09	1.17778e-08	-0.0236002	0.991002	1
675						1	-1.42703	3.10862e-15	1.05128e-13	0.0246967	0.979208	0.999999	-1.83391	0	0	-0.171635	0.450343	1
676							-0.756787	1.48255e-06	5.0137e-06	0.0800357	0.742986	0.999999	-0.894875	2.82051e-08	1.09867e-07	0.000718147	0.999979	1
677							-0.936674	0.0118255	0.0223872	0.0686202	0.956429	0.999999	-1.20264	0.000372329	0.000748684	-0.0286493	0.99207	1
678						1	-3.90228	0.0263432	0.0464439	-1.27338	0.50311	0.999999	-5.05003	0.000178208	0.000380997	-0.262601	0.959223	1
679	P02091	HBB1_RAT	43	6	212	1	-1.44516	0.00031472	0.000743339	-0.0345346	0.991041	0.999999	-1.64165	0.000109288	0.000239148	0.201434	0.784264	1
680						1	-2.49103	1.8906e-05	5.43092e-05	-0.648597	0.255584	0.896955	-3.33052	6.66063e-10	3.67074e-09	-0.282954	0.75434	1
681	Q10758	K2C8_RAT	4	2	48	1	-1.27391	1.85654e-09	1.07911e-08	-0.228822	0.287508	0.92098	-1.52613	2.8595e-09	1.35507e-08	0.274367	0.324724	0.915131
682							-0.590014	0.0139344	0.0259179	0.287726	0.175645	0.7785	-0.878238	0.000211065	0.000448664	0.149707	0.65128	1
683							-1.44454	0.0224842	0.0403091	0.07213	0.982624	0.999999	-1.97803	0.00126658	0.00237364	0.513618	0.467871	1
684							-3.59807	0.0326106	0.0556474	1.21535	0.501737	0.999999	-3.35168	0.000682173	0.00130809	0.496723	0.756749	1
685	P01946	HBA_RAT	21	2	84	1	-1.82508	0.00185781	0.00397187	-0.00232812	0.99998	0.999999	-2.10528	0.000179292	0.000382216	0.182471	0.891288	1
686						1	-1.90451	3.47056e-12	4.09856e-11	-0.0150918	0.996555	0.999999	-2.26166	3.10862e-15	5.2564e-14	-0.0915994	0.900964	1
687	P01946	HBA_RAT	21	2	99	1	-1.93771	0.00081276	0.0018324	-0.217841	0.841595	0.999999	-2.19377	4.53948e-05	0.000105214	0.294071	0.727259	1
688	P01946	HBA_RAT	33	3	224	1	-0.763978	0.008196	0.0157567	-0.206178	0.529801	0.999999	-0.727683	0.00634444	0.0108512	0.0361018	0.978772	1
689	P01041	CYTB_RAT	30	4	123	1	-0.424458	0.0622179	0.0995486	0.324124	0.073484	0.571129	-0.299222	0.0640671	0.0932797	0.0716024	0.773933	1
690	P50116	S10A9_RAT	49	6	270	1	-0.591748	0.121296	0.180488	-0.211989	0.626613	0.999999	-0.355617	0.556583	0.653151	-0.23952	0.672044	1
691						1	-0.539471	0.14515	0.211748	0.00795394	0.999259	0.999999	-0.682889	3.85224e-05	9.01279e-05	0.0426369	0.931211	1
692							-0.928726	0.00011118	0.000286222	0.129409	0.711106	0.999999	-0.836771	0.000130554	0.000284012	-0.00939419	0.997982	1
693							-0.663248	0.119347	0.177944	-0.0319997	0.991244	0.999999	-0.68555	0.00219284	0.00399872	0.254676	0.251296	0.84443
694	P50116	S10A9_RAT	49	5	229	1	2.9516	0.133627	0.197651	0.683839	0.827716	0.999999	4.54495	0.00608319	0.0104766	-0.496925	0.900654	1
695						1	-1.45919	0.000804372	0.00181901	0.444904	0.300714	0.928346	-1.4084	6.10986e-07	1.89406e-06	0.391432	0.153986	0.688344
696							0.287927	0.963547	0.999993	0.247486	0.956943	0.999999	0.064942	0.997451	0.999972	0.289234	0.928078	1
697	P07151	B2MG_RAT	15	2	60	1	1.02736	9.21706e-05	0.000238937	-0.0854771	0.881714	0.999999	1.18418	1.06296e-09	5.60881e-09	0.0223505	0.986296	1
698							1.6225	0.000459298	0.00107036	-0.199942	0.799108	0.999999	1.71031	5.5534e-05	0.000125718	0.379518	0.435029	0.995422
699						1	0.379804	0.262125	0.356692	0.363224	0.146423	0.721447	0.522071	0.0281138	0.0427743	0.125866	0.709822	1
700							-1.96913	0.150328	0.217596	1.84847	0.0728155	0.571129	-0.806217	0.0671404	0.0973732	-0.0164737	0.998141	1
701	P30904	MIF_RAT	15	2	53	1	1.96441	0.341854	0.450957	-1.28275	0.473922	0.999999	1.71385	0.340529	0.423668	-0.775863	0.712664	1
702							-1.95006	0.0567369	0.0919657	1.36546	0.100804	0.619894	-0.235495	0.875185	0.938238	-0.542227	0.367164	0.961868
703	P11030	ACBP_RAT	12	1	44	1	-1.75731	3.10875e-06	1.00561e-05	-0.0284562	0.993341	0.999999	-1.60726	1.05193e-10	6.41507e-10	0.0170651	0.995131	1
704	Q5EBC0	Q5EBC0_RAT	1	1	45	1	0.216535	0.485939	0.611741	-0.38773	0.0339157	0.491763	0.35295	0.374849	0.461735	0.18501	0.663388	1
705							-0.522965	0.137695	0.202861	-0.134074	0.79668	0.999999	-0.944664	0.00753926	0.0126334	-0.475618	0.141723	0.654918
706						1	0.667852	0.00472295	0.0095227	-0.189877	0.455811	0.999999	0.970421	7.29275e-06	1.87744e-05	-0.140387	0.643837	1
707							0.388884	0.53999	0.670749	-0.346452	0.459277	0.999999	-0.521224	0.29095	0.366956	-0.0436039	0.986502	1
708						1	0.109988	0.846923	0.95006	-0.176021	0.515187	0.999999	0.27897	0.519903	0.618893	0.52356	0.0433957	0.419304
709							0.0366182	0.960267	0.999993	-0.119218	0.514601	0.999999	0.0456799	0.950431	0.998758	-0.201923	0.251603	0.84443
710							-3.32127	0.00046037	0.00107036	-0.545608	0.674148	0.999999	-2.98787	0.00073438	0.00140097	0.178738	0.955505	1
711							-0.988726	0.0241078	0.0427794	-0.513326	0.18203	0.785374	-1.4811	5.18901e-07	1.62211e-06	-0.218803	0.568631	1
712							1.57027	0.39763	0.518103	0.701233	0.736802	0.999999	2.35016	0.19845	0.260092	0.868217	0.707663	1
713							-2.65139	4.54121e-11	4.02222e-10	0.074462	0.961881	0.999999	-2.49364	7.27483e-09	3.20265e-08	-0.539021	0.218442	0.809785
714						1	-2.09474	5.53512e-07	1.98943e-06	-0.0471181	0.985365	0.999999	-3.73551	0.000311945	0.000642901	1.28023	0.208545	0.791622
715	Q6IFW6	K1C10_RAT	1	1	29	1	0.193914	0.712303	0.841196	-0.289178	0.313706	0.94527	0.438916	0.139426	0.191037	0.0110703	0.997976	1
716	Q68FP1	GELS_RAT	15	8	343	1	-0.6964	0.00135072	0.0029384	-0.355124	0.0536974	0.557001	-0.929918	8.86786e-06	2.25948e-05	-0.0786112	0.860653	1
717	Q68FP1	GELS_RAT	5	3	108	1	-0.65904	0.00210717	0.00445379	-0.263328	0.177467	0.781275	-0.918192	1.07331e-06	3.1563e-06	-0.0941981	0.769528	1
718							-0.590271	0.0276439	0.048528	-0.356041	0.11384	0.655635	-0.756746	0.00113236	0.00213286	-0.0322488	0.97858	1
719							-0.356891	0.242268	0.331947	-0.259594	0.29685	0.923879	-0.628312	0.00462259	0.00807326	-0.0732534	0.881894	1
720						1	-1.09664	0.0111651	0.0212996	0.367057	0.40763	0.999999	-1.1593	0.000612524	0.00118901	0.0392478	0.985117	1
721							-0.816774	0.117121	0.174975	0.534138	0.221676	0.824636	-0.763148	0.0677389	0.0980501	-0.366366	0.377618	0.962912
722	P04636	MDHM_RAT	36	8	267	1	-0.396061	0.0470433	0.0777782	-0.059974	0.880832	0.999999	-0.221921	0.233359	0.300379	-0.167733	0.289	0.886019
723	B2GV73	B2GV73_RAT	5	1	20	1	0.653733	0.108924	0.164047	-0.21728	0.653522	0.999999	1.05944	0.000288161	0.000600538	0.0206426	0.994504	1
724	Q7M0E3	DEST_RAT	6	1	22	1	-0.338759	0.0744983	0.11743	-0.028927	0.966494	0.999999	0.118219	0.657151	0.748087	-0.104683	0.615197	1
725	P10111	PPIA_RAT	52	7	288	1	-0.254786	0.115326	0.172641	0.262165	0.0289789	0.491763	-0.0771248	0.763085	0.843589	-0.0721736	0.705299	1
726	P11517	LOC103694857	63	11	523	1	-0.909885	0.0594766	0.0955736	0.142774	0.882427	0.999999	-0.990949	0.0312678	0.0473794	-0.15596	0.866777	1
727	P26772	CH10_RAT	11	1	25	1	-3.15088	0.000123234	0.000311858	1.22652	0.0904225	0.612538	-2.94796	0.00620453	0.0106609	0.994823	0.386399	0.962912
728	P26772	CH10_RAT	11	1	32	1	0.102374	0.960555	0.999993	-0.425067	0.349394	0.985098	-0.236958	0.388641	0.475574	0.163198	0.510518	1
729						1	0.619983	0.111687	0.167603	0.197917	0.678064	0.999999	0.803293	0.00710661	0.0120166	0.0680411	0.940913	1
730							-0.179169	0.852936	0.953787	0.00611213	0.9997	0.999999	0.0489331	0.97755	0.999972	0.0729168	0.928267	1
731	Q63270	ACOC_RAT	2	2	47	1	-0.358412	0.053912	0.0879617	-0.0221431	0.979951	0.999999	-0.136229	0.558091	0.653889	-0.180347	0.232967	0.829318
732	P12346	TRFE_RAT	15	10	300	1	-0.393909	0.14018	0.2049	-0.211853	0.386191	0.999999	-0.947386	8.59946e-07	2.59028e-06	0.103993	0.737625	1
733							-1.37204	2.0357e-12	2.56706e-11	-0.179285	0.402949	0.999999	-1.29265	4.20485e-08	1.58802e-07	0.0289777	0.984276	1
734							-1.39285	3.24185e-14	8.03979e-13	-0.235169	0.182621	0.785374	-1.24015	7.05976e-06	1.83012e-05	-0.117628	0.824993	1
735						1	-1.04597	9.58224e-06	2.88548e-05	-0.229704	0.350057	0.985098	-0.839627	0.00258217	0.00465165	-0.264186	0.375778	0.962912
736	Q9ER34	ACON_RAT	5	3	138	1	-0.785993	1.50938e-05	4.4213e-05	-0.157736	0.428052	0.999999	-0.71887	8.38624e-05	0.000185821	-0.0981549	0.734114	1
737	P12346	TRFE_RAT	17	12	408	1	-0.862639	0.00258827	0.00542442	-0.0841385	0.8978	0.999999	-1.20907	8.04825e-11	5.00784e-10	-0.0342366	0.96553	1
738							-0.117492	0.722415	0.851786	-0.0292955	0.967493	0.999999	-0.0338878	0.967052	0.999972	-0.17256	0.297154	0.895071
739	P04797	G3P_RAT	13	3	107	1	-1.6398	0.00260551	0.00544522	-0.62869	0.213457	0.818835	-1.52726	0.000233421	0.000493366	-0.52774	0.192108	0.768433
740	P04636	MDHM_RAT	34	8	245	1	-0.521645	0.00642083	0.0125713	-0.103649	0.691609	0.999999	-0.357374	0.0386387	0.0576096	0.011516	0.994369	1
741	P50137	TKT_RAT	18	8	273	1	0.0871755	0.753352	0.873043	-0.117547	0.448211	0.999999	0.241578	0.188712	0.248939	-0.0443311	0.914487	1
742						1	0.621474	0.135034	0.199336	0.135755	0.845878	0.999999	1.51729	1.4967e-07	5.08467e-07	-0.179437	0.671686	1
743							-0.294782	0.507973	0.63518	-0.206447	0.584302	0.999999	-0.0469502	0.973093	0.999972	0.1103	0.802132	1
744						1	-0.285618	0.624975	0.756067	-0.16314	0.779272	0.999999	-0.753627	0.00171102	0.003151	0.0251639	0.987639	1
