# Supplementary material for: The Peritoneal Surface Proteome in a Model of Chronic Peritoneal Dialysis Reveals Mechanisms of Membrane Damage and Preservation
Source: Front Physiol. 2019 May 14;10:472. doi: 10.3389/fphys.2019.00472 (PMC6530346; doi:10.3389/fphys.2019.00472)
Supplement: Supplementary file 3 [file Table_3.xlsx]

## Sheet: Supplementary Table S3
Supplementary Table S3
Ingenuity Canonical Pathways	fluidPD4 -log(B-H p-value)	fluidPD4 Ratio	fluidPD4 z-score	fluidPD4 Molecules	additivePD4 -log(B-H p-value)	additivePD4 Ratio	additivePD4 z-score	additivePD4 Molecules	fluidPHYS -log(B-H p-value)	fluidPHYS Ratio	fluidPHYS z-score	fluidPHYS Molecules	additivePHYS -log(B-H p-value)	additivePHYS Ratio	additivePHYS z-score	additivePHYS Molecules
14-3-3-mediated Signaling	1.86	0.0365	0.447	YWHAE,YWHAB,PDIA3,YWHAZ,VIM	0.529	0.0073		PDIA3	1.18	0.0292	1	YWHAE,PDIA3,YWHAZ,VIM
Actin Cytoskeleton Signaling	1.16	0.0215	2.236	CFL1,EZR,ACTB,GSN,MSN	0.774	0.00858		CFL1,GSN	1.45	0.0258	1.633	CFL1,EZR,ACTB,ARPC3,GSN,MSN	1.03	0.00858		ACTB,GSN
Acute Phase Response Signaling	7.11	0.0682	1.134	ALB,TTR,FTL,APOA1,SOD2,TF,APCS,AHSG,C9,SERPINA3,SERPINA1,RBP1	13.6	0.0682	-1.633	C4A/C4B,ALB,HP,FTL,APOA1,ITIH4,AHSG,C9,CFB,SERPINA3,SERPINA1,RBP1	5.68	0.0625	1.134	ALB,TTR,HPX,FTL,APOA1,SOD2,TF,AHSG,SERPINA3,SERPINA1,RBP1	1.08	0.0114		HP,SERPINA3
Adenine and Adenosine Salvage I	3.05	1		PNP,APRT	1.48	0.5		APRT	3.02	1		PNP,APRT
Adenine and Adenosine Salvage VI									1.43	1		ADK
Antigen Presentation Pathway	2.72	0.105		B2M,PSMB9,CALR,PDIA3	1.58	0.0526		CALR,PDIA3	1.78	0.0789		B2M,CALR,PDIA3
Aryl Hydrocarbon Receptor Signaling	2.41	0.0426		ALDH2,GSTM1,GSTM5,GSTM3,GSTA1,GSTP1					2.27	0.0426		ALDH2,GSTM1,GSTM5,GSTM3,GSTA1,GSTP1	1.14	0.0142		ALDH6A1,HSPB1
Aspartate Degradation II	2.18	0.286		MDH1,MDH2					2.08	0.286		MDH1,MDH2
Atherosclerosis Signaling	1.99	0.0394		APOE,ALB,APOA1,APOA4,SERPINA1	1.63	0.0236		ALB,APOA1,SERPINA1	1.83	0.0394		APOE,ALB,APOA1,APOA4,SERPINA1
CMP-N-acetylneuraminate Biosynthesis I (Eukaryotes)	1.04	0.2		NANS	1.31	0.2		NANS	0.989	0.2		NANS
Cell Cycle: G2/M DNA Damage Checkpoint Regulation	1.61	0.06		YWHAE,YWHAB,YWHAZ					0.863	0.04		YWHAE,YWHAZ
Clathrin-mediated Endocytosis Signaling	2.35	0.0338		APOE,ALB,APOA1,APOA4,TF,ACTB,SERPINA1	1.38	0.0145		ALB,APOA1,SERPINA1	2.71	0.0386		APOE,ALB,APOA1,APOA4,TF,ACTB,ARPC3,SERPINA1	0.622	0.00483		ACTB
Colanic Acid Building Blocks Biosynthesis	0.692	0.0714		GALK1					1.61	0.143		UGDH,GALK1
Complement System	0.431	0.027		C9	2.95	0.0811		C4A/C4B,C9,CFB
Creatine-phosphate Biosynthesis	2.35	0.4		CKB,CKM					2.27	0.4		CKB,CKM	3.46	0.4		CKB,CKM
Death Receptor Signaling	0.209	0.0108		ACTB					0.562	0.0215		ACTB,ARHGDIB	1.33	0.0215		ACTB,HSPB1
Endoplasmic Reticulum Stress Pathway	1.37	0.0952		CALR,HSPA5	1.83	0.0952		CALR,HSPA5	1.34	0.0952		CALR,HSPA5
Ephrin B Signaling	0.245	0.0137		CFL1	1.36	0.0274		GNB1,CFL1	0.242	0.0137		CFL1
FAK Signaling	0.537	0.019		CAPNS1,ACTB					0.509	0.019		CAPNS1,ACTB	1.33	0.019		CAPNS1,ACTB
FXR/RXR Activation	7.46	0.0873		APOE,ALB,TTR,APOA1,APOA4,TF,AHSG,C9,FETUB,SERPINA1,GC	6.94	0.0556		C4A/C4B,ALB,APOA1,ITIH4,AHSG,C9,SERPINA1	7.02	0.0873		APOE,ALB,TTR,HPX,APOA1,APOA4,TF,AHSG,FETUB,SERPINA1,GC
Gluconeogenesis I	13.3	0.385	-2.53	PGK1,ENO1,PGAM1,ENO3,ENO2,PGAM2,GAPDH,ALDOA,MDH1,MDH2	1.76	0.0769		ENO1,GAPDH	12.9	0.385	-2.53	PGK1,ENO1,PGAM1,ENO3,ENO2,PGAM2,GAPDH,ALDOA,MDH1,MDH2	6.08	0.154	-2	ENO1,ENO3,GAPDH,ALDOA
Glutaryl-CoA Degradation	1.57	0.125		PARK7,CA1					1.5	0.125		PARK7,CA1	1.08	0.0625		PARK7
Glutathione Redox Reactions I	3.41	0.167	-1	GSTM1,GSTA1,GSTP1,PRDX6					3.27	0.167	-1	GSTM1,GSTA1,GSTP1,PRDX6	1.03	0.0417		PRDX6
Glutathione Redox Reactions II	2.47	0.5		TXNDC12,PDIA3	1.37	0.25		PDIA3	2.42	0.5		TXNDC12,PDIA3
Glutathione-mediated Detoxification	4.31	0.161	-1.342	GSTM1,GSTM5,GSTM3,GSTA1,GSTP1					4.09	0.161	-1.342	GSTM1,GSTM5,GSTM3,GSTA1,GSTP1
Glycolysis I	13.3	0.385	-2.53	PGK1,ENO1,PGAM1,ENO3,PKM,ENO2,PGAM2,GAPDH,ALDOA,Tpi1 (includes others)	3.33	0.115		ENO1,PKM,GAPDH	12.9	0.385	-2.53	PGK1,ENO1,PGAM1,ENO3,PKM,ENO2,PGAM2,GAPDH,ALDOA,Tpi1 (includes others)	8.15	0.192	-1.342	ENO1,ENO3,GAPDH,ALDOA,Tpi1 (includes others)
Guanosine Nucleotides Degradation III	1.78	0.167		GDA,PNP	1.05	0.0833		GDA	1.72	0.167		GDA,PNP
Heme Degradation	1.1	0.25		BLVRA	1.37	0.25		BLVRB	1.06	0.25		BLVRA
IL-12 Signaling and Production in Macrophages	1.78	0.0342		APOE,ALB,APOA1,APOA4,SERPINA1	1.58	0.0205		ALB,APOA1,SERPINA1	1.64	0.0342		APOE,ALB,APOA1,APOA4,SERPINA1
Integrin Signaling	0.496	0.0137		CAPNS1,ACTB,GSN	0.459	0.00457		GSN	0.733	0.0183		CAPNS1,ACTB,ARPC3,GSN	1.5	0.0137		CAPNS1,ACTB,GSN
Iron homeostasis signaling pathway	2.45	0.0438		FTL,TF,ACO2,Hba1/Hba2,HBB,FTH1	1.58	0.0219		HP,FTL,FTH1	3	0.0511		HPX,FTL,TF,ACO2,Hba1/Hba2,HBB,FTH1	0.652	0.0073		HP
LPS/IL-1 Mediated Inhibition of RXR Function	2.72	0.036		APOE,ALDH2,GSTM1,GSTM5,GSTM3,GSTA1,FABP5,GSTP1					2.53	0.036		APOE,ALDH2,GSTM1,GSTM5,GSTM3,GSTA1,FABP5,GSTP1	0.61	0.0045		ALDH6A1
LXR/RXR Activation	6.62	0.0826	-1.897	APOE,ALB,TTR,APOA1,APOA4,TF,AHSG,C9,SERPINA1,GC	6.94	0.0579	-1.89	C4A/C4B,ALB,APOA1,ITIH4,AHSG,C9,SERPINA1	6.14	0.0826	-2.53	APOE,ALB,TTR,HPX,APOA1,APOA4,TF,AHSG,SERPINA1,GC
Lipid Antigen Presentation by CD1	2.27	0.115		B2M,CALR,PDIA3	1.76	0.0769		CALR,PDIA3	2.15	0.115		B2M,CALR,PDIA3
Methylglyoxal Degradation III	2.47	0.158		AKR7A2,AKR1A1,AKR1B1					3.65	0.211	-1	AKR7A2,AKR1A1,AKR1B1,AKR1B10	1.05	0.0526		AKR1B1
Mitochondrial Dysfunction	1.1	0.0234		SOD2,ATP5F1B,PARK7,ACO2	0.898	0.0117		ATP5PD,ATP5F1B	1.41	0.0292		ATP5PD,SOD2,ATP5F1B,PARK7,ACO2	0.624	0.00585		PARK7
NAD Biosynthesis III													1.33	0.167		NAMPT
NADH Repair	1.16	0.333		GAPDH	1.4	0.333		GAPDH	1.12	0.333		GAPDH	1.39	0.333		GAPDH
NRF2-mediated Oxidative Stress Response	9.58	0.0754	0	AKR7A2,GSTM1,AKR1A1,FTL,SOD2,ERP29,GSTM5,PRDX1,ACTB,GSTM3,VCP,GSTA1,SOD1,GSTP1,FTH1	1.4	0.0151		FTL,SOD1,FTH1	7.9	0.0704	1.342	AKR7A2,GSTM1,AKR1A1,FTL,SOD2,ERP29,GSTM5,ACTB,GSTM3,VCP,GSTA1,SOD1,GSTP1,FTH1	0.622	0.00503		ACTB
Noradrenaline and Adrenaline Degradation	1.07	0.05		ALDH2,AKR1A1					1.75	0.075		ALDH2,AKR1A1,COMT
Pentose Phosphate Pathway	1.84	0.182		TKT,TALDO1					1.77	0.182		TKT,TALDO1
Pentose Phosphate Pathway (Non-oxidative Branch)	2.18	0.286		TKT,TALDO1					2.08	0.286		TKT,TALDO1
Phagosome Maturation	1.77	0.0338		B2M,CALR,PRDX1,PRDX6,PRDX2	0.51	0.00676		CALR	1.12	0.027		B2M,CALR,PRDX6,PRDX2	0.639	0.00676		PRDX6
Production of Nitric Oxide and Reactive Oxygen Species in Macrophages	1.35	0.0258	-1.342	APOE,ALB,APOA1,APOA4,SERPINA1	1.4	0.0155		ALB,APOA1,SERPINA1	1.77	0.0309	-1.633	APOE,ALB,APOA1,APOA4,PPP1R7,SERPINA1
Protein Ubiquitination Pathway	3.59	0.0377		B2M,PSMB9,PSME1,PSMA6,PSMA5,HSPE1,PSMA4,PSMA1,PSMA2,HSPA5	0.412	0.00377		HSPA5	4.04	0.0415		PSMB3,B2M,PSME1,PSMA6,UBE2N,PSMA5,HSPE1,PSMA4,PSMA1,HSPA5,UBE2L6	0.947	0.00755		PSMB3,HSPB1
Purine Nucleotides Degradation II (Aerobic)	1.45	0.105		GDA,PNP	0.901	0.0526		GDA	1.41	0.105		GDA,PNP
Pyrimidine Deoxyribonucleotides De Novo Biosynthesis I	2.35	0.13		AK1,NME2,CMPK1	0.898	0.0435		AK1	2.25	0.13		AK1,NME2,CMPK1
Pyrimidine Ribonucleotides De Novo Biosynthesis	2.47	0.0851	-2	AK1,ANXA1,NME2,CMPK1	1.49	0.0426		AK1,ANXA1	2.38	0.0851	-2	AK1,ANXA1,NME2,CMPK1
Pyrimidine Ribonucleotides Interconversion	2.47	0.0889	-2	AK1,ANXA1,NME2,CMPK1	1.5	0.0444		AK1,ANXA1	2.42	0.0889	-2	AK1,ANXA1,NME2,CMPK1
Rapoport-Luebering Glycolytic Shunt	2.27	0.333		PGAM1,PGAM2					2.17	0.333		PGAM1,PGAM2
Regulation of Actin-based Motility by Rho	1.13	0.0333		CFL1,ACTB,GSN	1.25	0.0222		CFL1,GSN	2.28	0.0556		CFL1,ACTB,ARPC3,ARHGDIA,GSN	1.33	0.0222		ACTB,GSN
Retinoate Biosynthesis II	1.1	0.25		RBP1	1.37	0.25		RBP1	1.06	0.25		RBP1
RhoA Signaling	1.35	0.0323	1	CFL1,EZR,ACTB,MSN	0.532	0.00806		CFL1	1.86	0.0403	0.447	CFL1,EZR,ACTB,ARPC3,MSN	0.667	0.00806		ACTB
RhoGDI Signaling	1.07	0.0226	-2	CFL1,EZR,ACTB,MSN	0.898	0.0113		GNB1,CFL1	2.42	0.0395	-0.378	CFL1,EZR,ACTB,ARPC3,ARHGDIA,ARHGDIB,MSN	0.622	0.00565		ACTB
Signaling by Rho Family GTPases	1.1	0.0198	2	CFL1,EZR,ACTB,VIM,MSN	0.746	0.00794		GNB1,CFL1	1.34	0.0238	1.342	CFL1,EZR,ACTB,ARPC3,VIM,MSN	0.585	0.00397		ACTB
Sucrose Degradation V (Mammalian)	1.99	0.222		ALDOA,Tpi1 (includes others)					1.89	0.222		ALDOA,Tpi1 (includes others)	3.03	0.222		ALDOA,Tpi1 (includes others)
Superoxide Radicals Degradation	2.07	0.25		SOD2,SOD1	1.18	0.125		SOD1	1.98	0.25		SOD2,SOD1
TCA Cycle II (Eukaryotic)	2.34	0.125		ACO2,MDH1,MDH2					2.22	0.125		ACO2,MDH1,MDH2
TR/RXR Activation	0.203	0.0102		ENO1	1.19	0.0204		ENO1,HP	0.201	0.0102		ENO1	1.33	0.0204		ENO1,HP
Unfolded protein response	2.34	0.0714		CALR,PDIA6,VCP,HSPA5	1.4	0.0357		CALR,HSPA5	3.02	0.0893		CALR,P4HB,PDIA6,VCP,HSPA5
Xanthine and Xanthosine Salvage	1.45	1		PNP					1.43	1		PNP
Xenobiotic Metabolism Signaling	2.22	0.027		ALDH2,GSTM1,FTL,GSTM5,GSTM3,GSTA1,GSTP1,ESD	0.378	0.00338		FTL	1.99	0.027		ALDH2,GSTM1,FTL,GSTM5,GSTM3,GSTA1,GSTP1,ESD	0.536	0.00338		ALDH6A1
β-alanine Degradation I													1.5	0.5		ALDH6A1
