# Supplementary material for: The Peritoneal Surface Proteome in a Model of Chronic Peritoneal Dialysis Reveals Mechanisms of Membrane Damage and Preservation
Source: Front Physiol. 2019 May 14;10:472. doi: 10.3389/fphys.2019.00472 (PMC6530346; doi:10.3389/fphys.2019.00472)
Supplement: Supplementary file 7 [file Data_Sheet_4.zip]

Archive with 7 entries (7 files):
- design.rdat
- design.xlsx
- file-description.txt
- functions.R
- RA_main.R
- raw_annotated.rdat
- raw_annotated.xlsx
