# Supplementary material for: The Peritoneal Surface Proteome in a Model of Chronic Peritoneal Dialysis Reveals Mechanisms of Membrane Damage and Preservation
Source: Front Physiol. 2019 May 14;10:472. doi: 10.3389/fphys.2019.00472 (PMC6530346; doi:10.3389/fphys.2019.00472)
Supplement: Supplementary file 7 [file Data_Sheet_4.zip › design.xlsx]

## Sheet: Sheet 1
labels	control	treatment_group	additive	phys	pd4
Phys_31	FALSE	Phys	FALSE	TRUE	FALSE
Phys_32	FALSE	Phys	FALSE	TRUE	FALSE
Phys_43	FALSE	Phys	FALSE	TRUE	FALSE
Phys_33	FALSE	Phys	FALSE	TRUE	FALSE
Phys_44	FALSE	Phys	FALSE	TRUE	FALSE
Phys_38	FALSE	Phys	FALSE	TRUE	FALSE
Phys_37	FALSE	Phys	FALSE	TRUE	FALSE
Phys_39	FALSE	Phys	FALSE	TRUE	FALSE
Phys_40	FALSE	Phys	FALSE	TRUE	FALSE
Phys_42	FALSE	Phys	FALSE	TRUE	FALSE
Phys_41	FALSE	Phys	FALSE	TRUE	FALSE
Phys_34	FALSE	Phys	FALSE	TRUE	FALSE
Phys_35	FALSE	Phys	FALSE	TRUE	FALSE
Phys_45	FALSE	Phys	FALSE	TRUE	FALSE
Phys_36	FALSE	Phys	FALSE	TRUE	FALSE
Con_62	TRUE	Con	FALSE	FALSE	FALSE
Con_63	TRUE	Con	FALSE	FALSE	FALSE
Con_66	TRUE	Con	FALSE	FALSE	FALSE
Con_65	TRUE	Con	FALSE	FALSE	FALSE
Con_67	TRUE	Con	FALSE	FALSE	FALSE
Con_68	TRUE	Con	FALSE	FALSE	FALSE
PD4_AG_16	FALSE	PD4_AG	TRUE	FALSE	TRUE
PD4_AG_17	FALSE	PD4_AG	TRUE	FALSE	TRUE
PD4_AG_30	FALSE	PD4_AG	TRUE	FALSE	TRUE
PD4_AG_29	FALSE	PD4_AG	TRUE	FALSE	TRUE
PD4_AG_18	FALSE	PD4_AG	TRUE	FALSE	TRUE
PD4_AG_19	FALSE	PD4_AG	TRUE	FALSE	TRUE
PD4_AG_23	FALSE	PD4_AG	TRUE	FALSE	TRUE
PD4_AG_22	FALSE	PD4_AG	TRUE	FALSE	TRUE
PD4_AG_20	FALSE	PD4_AG	TRUE	FALSE	TRUE
PD4_AG_21	FALSE	PD4_AG	TRUE	FALSE	TRUE
PD4_AG_25	FALSE	PD4_AG	TRUE	FALSE	TRUE
PD4_AG_27	FALSE	PD4_AG	TRUE	FALSE	TRUE
PD4_AG_24	FALSE	PD4_AG	TRUE	FALSE	TRUE
PD4_4	FALSE	PD4	FALSE	FALSE	TRUE
PD4_3	FALSE	PD4	FALSE	FALSE	TRUE
PD4_61	FALSE	PD4	FALSE	FALSE	TRUE
PD4_14	FALSE	PD4	FALSE	FALSE	TRUE
PD4_1	FALSE	PD4	FALSE	FALSE	TRUE
PD4_15	FALSE	PD4	FALSE	FALSE	TRUE
PD4_11	FALSE	PD4	FALSE	FALSE	TRUE
PD4_9	FALSE	PD4	FALSE	FALSE	TRUE
PD4_8	FALSE	PD4	FALSE	FALSE	TRUE
PD4_5	FALSE	PD4	FALSE	FALSE	TRUE
PD4_7	FALSE	PD4	FALSE	FALSE	TRUE
PD4_12	FALSE	PD4	FALSE	FALSE	TRUE
PD4_13	FALSE	PD4	FALSE	FALSE	TRUE
PD4_6	FALSE	PD4	FALSE	FALSE	TRUE
Phys_AG_46	FALSE	Phys_AG	TRUE	TRUE	FALSE
Phys_AG_49	FALSE	Phys_AG	TRUE	TRUE	FALSE
Phys_AG_47	FALSE	Phys_AG	TRUE	TRUE	FALSE
Phys_AG_48	FALSE	Phys_AG	TRUE	TRUE	FALSE
Phys_AG_51	FALSE	Phys_AG	TRUE	TRUE	FALSE
Phys_AG_50	FALSE	Phys_AG	TRUE	TRUE	FALSE
Phys_AG_54	FALSE	Phys_AG	TRUE	TRUE	FALSE
Phys_AG_53	FALSE	Phys_AG	TRUE	TRUE	FALSE
Phys_AG_60	FALSE	Phys_AG	TRUE	TRUE	FALSE
Phys_AG_58	FALSE	Phys_AG	TRUE	TRUE	FALSE
Phys_AG_56	FALSE	Phys_AG	TRUE	TRUE	FALSE
