# Supplementary material for: The Peritoneal Surface Proteome in a Model of Chronic Peritoneal Dialysis Reveals Mechanisms of Membrane Damage and Preservation
Source: Front Physiol. 2019 May 14;10:472. doi: 10.3389/fphys.2019.00472 (PMC6530346; doi:10.3389/fphys.2019.00472)
Supplement: Supplementary file 7 [file Data_Sheet_4.zip › file-description.txt]

- RA_main.R – this file contains the workflow and is the central piece of code. It can be opened e.g. using RStudio Desktop, a free and simple to use graphical environment for R (available from https://www.rstudio.com/products/rstudio/download/).

- functions.R – this file contains the static functions, used to normalize the data and run the linear model analysis. For easier overview in the main code file these functions are separately loaded.

- raw_annotated.rdat / raw_annotated.xlsx – these files contain the raw gel data and spot annotation, once as an R object and once as MS Excel file for easier inspection.

- design.rdat / design.xlsx – these files contain the design variables for the linear model analysis, once as an R object and once as MS Excel file for easier inspection.

- file-description.txt – contains the information on the file content outlined here.
