# Supplementary material for: The Peritoneal Surface Proteome in a Model of Chronic Peritoneal Dialysis Reveals Mechanisms of Membrane Damage and Preservation
Source: Front Physiol. 2019 May 14;10:472. doi: 10.3389/fphys.2019.00472 (PMC6530346; doi:10.3389/fphys.2019.00472)
Supplement: Supplementary file 7 [file Data_Sheet_4.zip › functions.R]

# helper function
mutate_cond <- function(.data, condition, ..., envir = parent.frame()) {
  condition <- eval(substitute(condition), .data, envir)
  .data[condition, ] <- .data[condition, ] %>% mutate(...)
  .data
}

# TMM Normalization for proteomics data. Applies a variant of TMM Normalization to the sample channel of a proteomics experiment. For the IPS channel signals are normalized (within gels) by library size only.
proNormFactors <- function(data.raw, design, subset=NULL){

  raw.rmcon <- data.raw %>% filter(gel %in% design$labels) %>% mutate(serum = factor(SID))
  all <- dcast(raw.rmcon, Label+serum+SID+channel+symbol~gel, value.var = 'value')

  sam_raw_counts_lowest <- all %>% filter(channel=='sam') %>% select(one_of(design$labels)) %>% as.matrix %>% as.numeric %>% .[which(. !=0)] %>% min()
  dge.sam <- all %>% filter(channel=='sam') %>% select(one_of(design$labels)) %>% as.matrix %>% + sam_raw_counts_lowest %>% DGEList(counts=.)
  labels.sam <- all %>% filter(channel=='sam') %>% select(Label) %>% .[[1]]

  dge.ips <- all %>% filter(channel=='ips') %>% select(one_of(design$labels)) %>% as.matrix %>% DGEList(counts=.)
  labels.ips <- all %>% filter(channel=='ips') %>% select(Label) %>% .[[1]]

  x <- all %>% filter(channel=='sam' & Label %in% subset) %>% select(one_of(design$labels)) %>% as.matrix
  y <- all %>% filter(channel=='ips') %>% select(one_of(design$labels)) %>% as.matrix

  # Signal sums for sample channels
  sam.lib.size <- colSums(x)
  ips.lib.size <- colSums(y)

  # calculate normfactors based on subset
  norm.factors <- calcNormFactors.default(object = x,
                                          lib.size = sam.lib.size,
                                          method = 'TMM',
                                          refColumn = NULL,
                                          logratioTrim = 0.3,
                                          sumTrim = 0.05,
                                          doWeighting = FALSE,
                                          Acutoff = -1e+10,
                                          p = 0.75)
  dge.sam$samples$norm.factors <- norm.factors

  tmm.sam <- as.data.frame(log2(cpm(dge.sam))) %>% mutate(Label = labels.sam) %>% melt(id.vars = 'Label', variable.name = 'gel')
  tmm.ips <- as.data.frame(log2(cpm(dge.ips))) %>% mutate(Label = labels.ips) %>% melt(id.vars = 'Label', variable.name = 'gel')

  # get rid of factors
  tmm.sam <- mutate_if(tmm.sam, is.factor, as.character)
  tmm.ips <- mutate_if(tmm.ips, is.factor, as.character)
  raw.rmcon <- mutate_if(raw.rmcon, is.factor, as.character)

  tmm.sam2 <-  mutate(tmm.sam, channel = "sam")
  tmm.ips2 <-  mutate(tmm.ips, channel = "ips")

  tmm.samips <- rbind(tmm.sam2, tmm.ips2)
  tmm.anno2 <- right_join(tmm.samips, raw.rmcon, by = c('gel', 'Label', 'channel'))
  tmm.anno2 <- tmm.anno2 %>% mutate(mvalue = value.x) %>%  select(-value.x, -value.y)

  return(list(normalized.data = tmm.anno2,
              norm.factors = norm.factors,
              lib.size = c(sam = sam.lib.size, ips = ips.lib.size)))
}


# Fit a linear mixed effects model with a random intercept term for each gel. Random intercepts are estimated from duplicate measurements of the same protein on the sample and IPS channel.
fit.mmodel <- function(normalized, design, fluid){

  design <- rename(design, gel = labels)
  normalized <- right_join(normalized, design, c('gel')) %>% mutate(Label = as.factor(Label))
  dM <- normalized %>% select(-serum, -group, -id, -nUP, -UP, -NAME, -SID, -symbol)
  dM <- mutate_if(dM, is.factor, droplevels)

  if(fluid=="pd4") {
    dM <- mutate_cond(dM, channel=="ips", pd4 = FALSE, additive = FALSE, control = FALSE)
    dM.sep <- dM %>% group_by(Label) %>% do(model.fit = lme(mvalue~control+pd4+additive, random=~1|gel, control = lmeControl(maxIter = 200, msMaxIter = 200, niterEM = 50), data=.))
    sep.mcp <- lapply(dM.sep[[2]], function(fit) glht(fit, linfct = c('additiveTRUE = 0','pd4TRUE-controlTRUE=0')))

  } else if(fluid=="phys") {
    dM <- mutate_cond(dM, channel=="ips", phys = FALSE, additive = FALSE, control = FALSE)
    dM.sep <- dM %>% group_by(Label) %>% do(model.fit = lme(mvalue~control+phys+additive, random=~1|gel, control = lmeControl(maxIter = 200, msMaxIter = 200, niterEM = 50),data=.))
    sep.mcp <- lapply(dM.sep[[2]], function(fit) glht(fit, linfct = c('additiveTRUE = 0','physTRUE-controlTRUE=0')))
  }

  sep.p.val <- sapply(sep.mcp, function(fit) summary(fit)$test[['pvalues']])
  sep.T <- sapply(sep.mcp, function(fit) summary(fit)$test$tstat)
  sep.FC <- sapply(sep.mcp, function(fit) summary(fit)$test$coefficients)
  sep.RI <- sapply(dM.sep[[2]], function(fit) fit$coefficients$random$gel)
  rownames(sep.RI) <- rownames(dM.sep[[2]][[1]]$coefficients$random$gel)
  colnames(sep.p.val) <- dM.sep[[1]]
  colnames(sep.T) <- dM.sep[[1]]
  colnames(sep.FC) <- dM.sep[[1]]

  tab2 <- dM %>% filter(channel=='sam') %>% dcast(Label~gel, value.var='mvalue')

  if(fluid == "pd4") {
    tab2 <- mutate(tab2,
                   pd4FC = sep.FC[2, Label],
                   pd4T = sep.T[2, Label],
                   pd4p = sep.p.val[2, Label],
                   pd4q = p.adjust(sep.p.val[2,Label], method='BH'),
                   additiveFC = sep.FC[1, Label],
                   additiveT = sep.T[1, Label],
                   additivep = sep.p.val[1, Label],
                   additiveq = p.adjust(sep.p.val[1,Label], method='BH'))

  } else if (fluid == "phys"){
    tab2 <- mutate(tab2,
                   physFC = sep.FC[2, Label],
                   physT = sep.T[2, Label],
                   physp = sep.p.val[2, Label],
                   physq = p.adjust(sep.p.val[2, Label], method='BH'),
                   additiveFC = sep.FC[1, Label],
                   additiveT = sep.T[1, Label],
                   additivep = sep.p.val[1, Label],
                   additiveq = p.adjust(sep.p.val[1, Label], method='BH'))
  }

  anno <- normalized %>% filter(channel=='sam') %>% dcast(Label+serum+nUP+UP+NAME+SID~gel) %>% select(Label, serum, nUP, UP, NAME, SID)
  tab2 <- right_join(anno, tab2, by='Label')
  tab2 <- select(tab2, Label, matches('T|FC|p$|q$'), everything())
  return(list(table = tab2, rint = sep.RI))
}
