# Supplementary material for: The Peritoneal Surface Proteome in a Model of Chronic Peritoneal Dialysis Reveals Mechanisms of Membrane Damage and Preservation
Source: Front Physiol. 2019 May 14;10:472. doi: 10.3389/fphys.2019.00472 (PMC6530346; doi:10.3389/fphys.2019.00472)
Supplement: Supplementary file 7 [file Data_Sheet_4.zip › RA_main.R]

# all data and "functions.R" are read from the same directory as this script, please set the working directory accordingly
setwd("")
# load packages
library(multcomp)
library(magrittr)
library(tidyverse)
library(reshape2)
library(edgeR)
library(nlme)

# load data and annotation
source('functions.R')

load("raw_annotated.rdat")
# raw.anno

load("design.rdat")
# "design"

raw.all <- raw.anno %>% mutate(serum = factor(SID)) %>% select(-id, -nUP, -UP, -NAME, -group, -sample) %>% spread(gel, value)

## Normalise data with custom tmm normalisation
normS1 <- proNormFactors(raw.anno, design, subset = filter(raw.all, channel=='sam', SID==1)$Label)

# prepare data for model fit
tmmS1.anno <- normS1$normalized.data

# designs for pd4 and phys only
design_pd4 <- design[!grepl(design$labels, pattern = "^Phys"),]
design_phys <- design[!grepl(design$labels, pattern = "^PD4"),]

## Fit model to tmm normalized data based on selected prots only (only SID 1 (cellular))
tab2S1_pd4 <- fit.mmodel(tmmS1.anno, design = design_pd4, fluid = "pd4")
tab2S1_phys <- fit.mmodel(tmmS1.anno, design = design_phys, fluid = "phys")


# result tables for the fluids and additives
tab2S1_pd4$table
tab2S1_phys$table

# prior to (IPA) pathway analysis, replace the following 3 IDs to get an ID-mapping
# ipatable %>% mutate(ID = gsub("BIP_RAT", "Hspa5", ID), ID = gsub("IGG2A_RAT", "IgG-2a", ID), ID = gsub("HBB2_RAT", "LOC103694857", ID))
