# Supplementary material for: The Peritoneal Surface Proteome in a Model of Chronic Peritoneal Dialysis Reveals Mechanisms of Membrane Damage and Preservation
Source: Front Physiol. 2019 May 14;10:472. doi: 10.3389/fphys.2019.00472 (PMC6530346; doi:10.3389/fphys.2019.00472)
Supplement: Supplementary file 7 [file Data_Sheet_4.zip › raw_annotated.xlsx]

## Sheet: Sheet 1
Label	gel	group	id	serum	sample	channel	value	nUP	UP	NAME	SID	symbol
1	Con_62	Con	62	FALSE	Con_1	sam	1.56907				0
1	Con_63	Con	63	FALSE	Con_2	sam	0.37324				0
1	Con_65	Con	65	FALSE	Con_3	sam	0.92026				0
1	Con_66	Con	66	FALSE	Con_4	sam	1.11313				0
1	Con_67	Con	67	FALSE	Con_5	sam	0.64294				0
1	Con_68	Con	68	FALSE	Con_6	sam	0.22506				0
1	PD4_1	PD4	1	FALSE	PD4_1	sam	0.65359				0
1	PD4_11	PD4	11	FALSE	PD4_2	sam	0.33677				0
1	PD4_12	PD4	12	FALSE	PD4_3	sam	0.63106				0
1	PD4_13	PD4	13	FALSE	PD4_4	sam	1.20605				0
1	PD4_14	PD4	14	FALSE	PD4_5	sam	0.28098				0
1	PD4_15	PD4	15	FALSE	PD4_6	sam	0.21432				0
1	PD4_3	PD4	3	FALSE	PD4_7	sam	0.75875				0
1	PD4_4	PD4	4	FALSE	PD4_8	sam	1.028				0
1	PD4_5	PD4	5	FALSE	PD4_9	sam	0.41962				0
1	PD4_6	PD4	6	FALSE	PD4_10	sam	0.4331				0
1	PD4_61	PD4	61	FALSE	PD4_11	sam	1.76401				0
1	PD4_7	PD4	7	FALSE	PD4_12	sam	0.5919				0
1	PD4_8	PD4	8	FALSE	PD4_13	sam	0.81017				0
1	PD4_9	PD4	9	FALSE	PD4_14	sam	0.45773				0
1	PD4_AG_16	PD4_AG	16	FALSE	PD4_AG_1	sam	0.52654				0
1	PD4_AG_17	PD4_AG	17	FALSE	PD4_AG_2	sam	0.35618				0
1	PD4_AG_18	PD4_AG	18	FALSE	PD4_AG_3	sam	0.38958				0
1	PD4_AG_19	PD4_AG	19	FALSE	PD4_AG_4	sam	0.3177				0
1	PD4_AG_20	PD4_AG	20	FALSE	PD4_AG_5	sam	0.64467				0
1	PD4_AG_21	PD4_AG	21	FALSE	PD4_AG_6	sam	0.56853				0
1	PD4_AG_22	PD4_AG	22	FALSE	PD4_AG_7	sam	0.78004				0
1	PD4_AG_23	PD4_AG	23	FALSE	PD4_AG_8	sam	0.41954				0
1	PD4_AG_24	PD4_AG	24	FALSE	PD4_AG_9	sam	0.32753				0
1	PD4_AG_25	PD4_AG	25	FALSE	PD4_AG_10	sam	0.66743				0
1	PD4_AG_27	PD4_AG	27	FALSE	PD4_AG_11	sam	0.45596				0
1	PD4_AG_29	PD4_AG	29	FALSE	PD4_AG_12	sam	0.70801				0
1	PD4_AG_30	PD4_AG	30	FALSE	PD4_AG_13	sam	0.77878				0
1	Phys_31	Phys	31	FALSE	Phys_1	sam	1.04194				0
1	Phys_32	Phys	32	FALSE	Phys_2	sam	0.49485				0
1	Phys_33	Phys	33	FALSE	Phys_3	sam	0.69351				0
1	Phys_34	Phys	34	FALSE	Phys_4	sam	1.09594				0
1	Phys_35	Phys	35	FALSE	Phys_5	sam	1.5267				0
1	Phys_36	Phys	36	FALSE	Phys_6	sam	0.51095				0
1	Phys_37	Phys	37	FALSE	Phys_7	sam	0.73723				0
1	Phys_38	Phys	38	FALSE	Phys_8	sam	2.05317				0
1	Phys_39	Phys	39	FALSE	Phys_9	sam	0.541				0
1	Phys_40	Phys	40	FALSE	Phys_10	sam	0.59276				0
1	Phys_41	Phys	41	FALSE	Phys_11	sam	0.82495				0
1	Phys_42	Phys	42	FALSE	Phys_12	sam	0.33493				0
1	Phys_43	Phys	43	FALSE	Phys_13	sam	0.40505				0
1	Phys_44	Phys	44	FALSE	Phys_14	sam	0.29706				0
1	Phys_45	Phys	45	FALSE	Phys_15	sam	0.58329				0
1	Phys_AG_46	Phys_AG	46	FALSE	Phys_AG_1	sam	0.39862				0
1	Phys_AG_47	Phys_AG	47	FALSE	Phys_AG_2	sam	2.01455				0
1	Phys_AG_48	Phys_AG	48	FALSE	Phys_AG_3	sam	0.69494				0
1	Phys_AG_49	Phys_AG	49	FALSE	Phys_AG_4	sam	0.78947				0
1	Phys_AG_50	Phys_AG	50	FALSE	Phys_AG_5	sam	0.90651				0
1	Phys_AG_51	Phys_AG	51	FALSE	Phys_AG_6	sam	0.48534				0
1	Phys_AG_53	Phys_AG	53	FALSE	Phys_AG_7	sam	0.40798				0
1	Phys_AG_54	Phys_AG	54	FALSE	Phys_AG_8	sam	1.01826				0
1	Phys_AG_56	Phys_AG	56	FALSE	Phys_AG_9	sam	0.43858				0
1	Phys_AG_58	Phys_AG	58	FALSE	Phys_AG_10	sam	0.45739				0
1	Phys_AG_60	Phys_AG	60	FALSE	Phys_AG_11	sam	1.10566				0
1	Con_62	Con	62	FALSE	Con_1	ips	0.79224				0
1	Con_63	Con	63	FALSE	Con_2	ips	0.90415				0
1	Con_65	Con	65	FALSE	Con_3	ips	0.74095				0
1	Con_66	Con	66	FALSE	Con_4	ips	0.64623				0
1	Con_67	Con	67	FALSE	Con_5	ips	0.86316				0
1	Con_68	Con	68	FALSE	Con_6	ips	0.70372				0
1	PD4_1	PD4	1	FALSE	PD4_1	ips	0.59612				0
1	PD4_11	PD4	11	FALSE	PD4_2	ips	0.59407				0
1	PD4_12	PD4	12	FALSE	PD4_3	ips	0.83197				0
1	PD4_13	PD4	13	FALSE	PD4_4	ips	0.97224				0
1	PD4_14	PD4	14	FALSE	PD4_5	ips	0.62868				0
1	PD4_15	PD4	15	FALSE	PD4_6	ips	0.60845				0
1	PD4_3	PD4	3	FALSE	PD4_7	ips	0.87272				0
1	PD4_4	PD4	4	FALSE	PD4_8	ips	1.01604				0
1	PD4_5	PD4	5	FALSE	PD4_9	ips	0.60885				0
1	PD4_6	PD4	6	FALSE	PD4_10	ips	0.48216				0
1	PD4_61	PD4	61	FALSE	PD4_11	ips	0.80382				0
1	PD4_7	PD4	7	FALSE	PD4_12	ips	0.51176				0
1	PD4_8	PD4	8	FALSE	PD4_13	ips	0.68091				0
1	PD4_9	PD4	9	FALSE	PD4_14	ips	0.6596				0
1	PD4_AG_16	PD4_AG	16	FALSE	PD4_AG_1	ips	0.78912				0
1	PD4_AG_17	PD4_AG	17	FALSE	PD4_AG_2	ips	0.55514				0
1	PD4_AG_18	PD4_AG	18	FALSE	PD4_AG_3	ips	0.37199				0
1	PD4_AG_19	PD4_AG	19	FALSE	PD4_AG_4	ips	0.69583				0
1	PD4_AG_20	PD4_AG	20	FALSE	PD4_AG_5	ips	0.69331				0
1	PD4_AG_21	PD4_AG	21	FALSE	PD4_AG_6	ips	0.91119				0
1	PD4_AG_22	PD4_AG	22	FALSE	PD4_AG_7	ips	0.71617				0
1	PD4_AG_23	PD4_AG	23	FALSE	PD4_AG_8	ips	0.82182				0
1	PD4_AG_24	PD4_AG	24	FALSE	PD4_AG_9	ips	0.65926				0
1	PD4_AG_25	PD4_AG	25	FALSE	PD4_AG_10	ips	0.72631				0
1	PD4_AG_27	PD4_AG	27	FALSE	PD4_AG_11	ips	0.54849				0
1	PD4_AG_29	PD4_AG	29	FALSE	PD4_AG_12	ips	0.72964				0
1	PD4_AG_30	PD4_AG	30	FALSE	PD4_AG_13	ips	0.5712				0
1	Phys_31	Phys	31	FALSE	Phys_1	ips	0.9363				0
1	Phys_32	Phys	32	FALSE	Phys_2	ips	0.48285				0
1	Phys_33	Phys	33	FALSE	Phys_3	ips	1.07169				0
1	Phys_34	Phys	34	FALSE	Phys_4	ips	0.59125				0
1	Phys_35	Phys	35	FALSE	Phys_5	ips	0.47576				0
1	Phys_36	Phys	36	FALSE	Phys_6	ips	0.45834				0
1	Phys_37	Phys	37	FALSE	Phys_7	ips	1.04619				0
1	Phys_38	Phys	38	FALSE	Phys_8	ips	0.82547				0
1	Phys_39	Phys	39	FALSE	Phys_9	ips	0.88506				0
1	Phys_40	Phys	40	FALSE	Phys_10	ips	0.60756				0
1	Phys_41	Phys	41	FALSE	Phys_11	ips	0.50362				0
1	Phys_42	Phys	42	FALSE	Phys_12	ips	0.66093				0
1	Phys_43	Phys	43	FALSE	Phys_13	ips	0.53075				0
1	Phys_44	Phys	44	FALSE	Phys_14	ips	0.3721				0
1	Phys_45	Phys	45	FALSE	Phys_15	ips	0.40085				0
1	Phys_AG_46	Phys_AG	46	FALSE	Phys_AG_1	ips	0.62452				0
1	Phys_AG_47	Phys_AG	47	FALSE	Phys_AG_2	ips	0.84443				0
1	Phys_AG_48	Phys_AG	48	FALSE	Phys_AG_3	ips	0.60832				0
1	Phys_AG_49	Phys_AG	49	FALSE	Phys_AG_4	ips	0.63716				0
1	Phys_AG_50	Phys_AG	50	FALSE	Phys_AG_5	ips	0.70381				0
1	Phys_AG_51	Phys_AG	51	FALSE	Phys_AG_6	ips	0.71642				0
1	Phys_AG_53	Phys_AG	53	FALSE	Phys_AG_7	ips	0.71137				0
1	Phys_AG_54	Phys_AG	54	FALSE	Phys_AG_8	ips	1.06569				0
1	Phys_AG_56	Phys_AG	56	FALSE	Phys_AG_9	ips	0.91518				0
1	Phys_AG_58	Phys_AG	58	FALSE	Phys_AG_10	ips	0.69513				0
1	Phys_AG_60	Phys_AG	60	FALSE	Phys_AG_11	ips	0.51398				0
2	Con_62	Con	62	FALSE	Con_1	sam	0.08989				0
2	Con_63	Con	63	FALSE	Con_2	sam	0.0508				0
2	Con_65	Con	65	FALSE	Con_3	sam	0.17385				0
2	Con_66	Con	66	FALSE	Con_4	sam	0.09821				0
2	Con_67	Con	67	FALSE	Con_5	sam	0.08618				0
2	Con_68	Con	68	FALSE	Con_6	sam	0.03456				0
2	PD4_1	PD4	1	FALSE	PD4_1	sam	0.19423				0
2	PD4_11	PD4	11	FALSE	PD4_2	sam	0.27204				0
2	PD4_12	PD4	12	FALSE	PD4_3	sam	0.16038				0
2	PD4_13	PD4	13	FALSE	PD4_4	sam	0.61009				0
2	PD4_14	PD4	14	FALSE	PD4_5	sam	0.28292				0
2	PD4_15	PD4	15	FALSE	PD4_6	sam	0.24398				0
2	PD4_3	PD4	3	FALSE	PD4_7	sam	0.14917				0
2	PD4_4	PD4	4	FALSE	PD4_8	sam	0.11087				0
2	PD4_5	PD4	5	FALSE	PD4_9	sam	0.17101				0
2	PD4_6	PD4	6	FALSE	PD4_10	sam	0.40535				0
2	PD4_61	PD4	61	FALSE	PD4_11	sam	0.63464				0
2	PD4_7	PD4	7	FALSE	PD4_12	sam	0.27283				0
2	PD4_8	PD4	8	FALSE	PD4_13	sam	0.96994				0
2	PD4_9	PD4	9	FALSE	PD4_14	sam	0.17481				0
2	PD4_AG_16	PD4_AG	16	FALSE	PD4_AG_1	sam	0.19486				0
2	PD4_AG_17	PD4_AG	17	FALSE	PD4_AG_2	sam	0.56685				0
2	PD4_AG_18	PD4_AG	18	FALSE	PD4_AG_3	sam	0.48284				0
2	PD4_AG_19	PD4_AG	19	FALSE	PD4_AG_4	sam	0.21179				0
2	PD4_AG_20	PD4_AG	20	FALSE	PD4_AG_5	sam	0.17054				0
2	PD4_AG_21	PD4_AG	21	FALSE	PD4_AG_6	sam	0.21692				0
2	PD4_AG_22	PD4_AG	22	FALSE	PD4_AG_7	sam	0.91767				0
2	PD4_AG_23	PD4_AG	23	FALSE	PD4_AG_8	sam	0.28293				0
2	PD4_AG_24	PD4_AG	24	FALSE	PD4_AG_9	sam	0.58719				0
2	PD4_AG_25	PD4_AG	25	FALSE	PD4_AG_10	sam	0.34334				0
2	PD4_AG_27	PD4_AG	27	FALSE	PD4_AG_11	sam	0.55237				0
2	PD4_AG_29	PD4_AG	29	FALSE	PD4_AG_12	sam	0.31482				0
2	PD4_AG_30	PD4_AG	30	FALSE	PD4_AG_13	sam	0.2694				0
2	Phys_31	Phys	31	FALSE	Phys_1	sam	0.48396				0
2	Phys_32	Phys	32	FALSE	Phys_2	sam	0.8793				0
2	Phys_33	Phys	33	FALSE	Phys_3	sam	0.40959				0
2	Phys_34	Phys	34	FALSE	Phys_4	sam	0.39811				0
2	Phys_35	Phys	35	FALSE	Phys_5	sam	0.83505				0
2	Phys_36	Phys	36	FALSE	Phys_6	sam	0.20395				0
2	Phys_37	Phys	37	FALSE	Phys_7	sam	0.42823				0
2	Phys_38	Phys	38	FALSE	Phys_8	sam	0.25145				0
2	Phys_39	Phys	39	FALSE	Phys_9	sam	0.39239				0
2	Phys_40	Phys	40	FALSE	Phys_10	sam	0.12298				0
2	Phys_41	Phys	41	FALSE	Phys_11	sam	0.33189				0
2	Phys_42	Phys	42	FALSE	Phys_12	sam	0.36186				0
2	Phys_43	Phys	43	FALSE	Phys_13	sam	0.90638				0
2	Phys_44	Phys	44	FALSE	Phys_14	sam	0.45845				0
2	Phys_45	Phys	45	FALSE	Phys_15	sam	0.57278				0
2	Phys_AG_46	Phys_AG	46	FALSE	Phys_AG_1	sam	0.20645				0
2	Phys_AG_47	Phys_AG	47	FALSE	Phys_AG_2	sam	0.3341				0
2	Phys_AG_48	Phys_AG	48	FALSE	Phys_AG_3	sam	0.47609				0
2	Phys_AG_49	Phys_AG	49	FALSE	Phys_AG_4	sam	0.60036				0
2	Phys_AG_50	Phys_AG	50	FALSE	Phys_AG_5	sam	0.334				0
2	Phys_AG_51	Phys_AG	51	FALSE	Phys_AG_6	sam	0.34676				0
2	Phys_AG_53	Phys_AG	53	FALSE	Phys_AG_7	sam	0.33759				0
2	Phys_AG_54	Phys_AG	54	FALSE	Phys_AG_8	sam	0.45276				0
2	Phys_AG_56	Phys_AG	56	FALSE	Phys_AG_9	sam	0.3892				0
2	Phys_AG_58	Phys_AG	58	FALSE	Phys_AG_10	sam	0.16774				0
2	Phys_AG_60	Phys_AG	60	FALSE	Phys_AG_11	sam	0.40655				0
2	Con_62	Con	62	FALSE	Con_1	ips	0.18542				0
2	Con_63	Con	63	FALSE	Con_2	ips	0.28158				0
2	Con_65	Con	65	FALSE	Con_3	ips	0.46841				0
2	Con_66	Con	66	FALSE	Con_4	ips	0.28039				0
2	Con_67	Con	67	FALSE	Con_5	ips	0.39302				0
2	Con_68	Con	68	FALSE	Con_6	ips	0.2578				0
2	PD4_1	PD4	1	FALSE	PD4_1	ips	0.24404				0
2	PD4_11	PD4	11	FALSE	PD4_2	ips	0.31497				0
2	PD4_12	PD4	12	FALSE	PD4_3	ips	0.17212				0
2	PD4_13	PD4	13	FALSE	PD4_4	ips	0.2499				0
2	PD4_14	PD4	14	FALSE	PD4_5	ips	0.22724				0
2	PD4_15	PD4	15	FALSE	PD4_6	ips	0.24255				0
2	PD4_3	PD4	3	FALSE	PD4_7	ips	0.24494				0
2	PD4_4	PD4	4	FALSE	PD4_8	ips	0.1865				0
2	PD4_5	PD4	5	FALSE	PD4_9	ips	0.27636				0
2	PD4_6	PD4	6	FALSE	PD4_10	ips	0.28588				0
2	PD4_61	PD4	61	FALSE	PD4_11	ips	0.18946				0
2	PD4_7	PD4	7	FALSE	PD4_12	ips	0.1428				0
2	PD4_8	PD4	8	FALSE	PD4_13	ips	0.28634				0
2	PD4_9	PD4	9	FALSE	PD4_14	ips	0.35351				0
2	PD4_AG_16	PD4_AG	16	FALSE	PD4_AG_1	ips	0.23244				0
2	PD4_AG_17	PD4_AG	17	FALSE	PD4_AG_2	ips	0.25777				0
2	PD4_AG_18	PD4_AG	18	FALSE	PD4_AG_3	ips	0.22826				0
2	PD4_AG_19	PD4_AG	19	FALSE	PD4_AG_4	ips	0.39968				0
2	PD4_AG_20	PD4_AG	20	FALSE	PD4_AG_5	ips	0.2569				0
2	PD4_AG_21	PD4_AG	21	FALSE	PD4_AG_6	ips	0.33311				0
2	PD4_AG_22	PD4_AG	22	FALSE	PD4_AG_7	ips	0.28963				0
2	PD4_AG_23	PD4_AG	23	FALSE	PD4_AG_8	ips	0.28807				0
2	PD4_AG_24	PD4_AG	24	FALSE	PD4_AG_9	ips	0.4034				0
2	PD4_AG_25	PD4_AG	25	FALSE	PD4_AG_10	ips	0.27605				0
2	PD4_AG_27	PD4_AG	27	FALSE	PD4_AG_11	ips	0.31303				0
2	PD4_AG_29	PD4_AG	29	FALSE	PD4_AG_12	ips	0.26637				0
2	PD4_AG_30	PD4_AG	30	FALSE	PD4_AG_13	ips	0.19844				0
2	Phys_31	Phys	31	FALSE	Phys_1	ips	0.28258				0
2	Phys_32	Phys	32	FALSE	Phys_2	ips	0.22796				0
2	Phys_33	Phys	33	FALSE	Phys_3	ips	0.39316				0
2	Phys_34	Phys	34	FALSE	Phys_4	ips	0.2972				0
2	Phys_35	Phys	35	FALSE	Phys_5	ips	0.27222				0
2	Phys_36	Phys	36	FALSE	Phys_6	ips	0.21414				0
2	Phys_37	Phys	37	FALSE	Phys_7	ips	0.3962				0
2	Phys_38	Phys	38	FALSE	Phys_8	ips	0.32802				0
2	Phys_39	Phys	39	FALSE	Phys_9	ips	0.44971				0
2	Phys_40	Phys	40	FALSE	Phys_10	ips	0.24244				0
2	Phys_41	Phys	41	FALSE	Phys_11	ips	0.23088				0
2	Phys_42	Phys	42	FALSE	Phys_12	ips	0.28374				0
2	Phys_43	Phys	43	FALSE	Phys_13	ips	0.28118				0
2	Phys_44	Phys	44	FALSE	Phys_14	ips	0.16677				0
2	Phys_45	Phys	45	FALSE	Phys_15	ips	0.22846				0
2	Phys_AG_46	Phys_AG	46	FALSE	Phys_AG_1	ips	0.12793				0
2	Phys_AG_47	Phys_AG	47	FALSE	Phys_AG_2	ips	0.25885				0
2	Phys_AG_48	Phys_AG	48	FALSE	Phys_AG_3	ips	0.26525				0
2	Phys_AG_49	Phys_AG	49	FALSE	Phys_AG_4	ips	0.2983				0
2	Phys_AG_50	Phys_AG	50	FALSE	Phys_AG_5	ips	0.19374				0
2	Phys_AG_51	Phys_AG	51	FALSE	Phys_AG_6	ips	0.23932				0
2	Phys_AG_53	Phys_AG	53	FALSE	Phys_AG_7	ips	0.18318				0
2	Phys_AG_54	Phys_AG	54	FALSE	Phys_AG_8	ips	0.32173				0
2	Phys_AG_56	Phys_AG	56	FALSE	Phys_AG_9	ips	0.31929				0
2	Phys_AG_58	Phys_AG	58	FALSE	Phys_AG_10	ips	0.51324				0
2	Phys_AG_60	Phys_AG	60	FALSE	Phys_AG_11	ips	0.1404				0
3	Con_62	Con	62	FALSE	Con_1	sam	0.08096				0
3	Con_63	Con	63	FALSE	Con_2	sam	0.02872				0
3	Con_65	Con	65	FALSE	Con_3	sam	0.17988				0
3	Con_66	Con	66	FALSE	Con_4	sam	0.23302				0
3	Con_67	Con	67	FALSE	Con_5	sam	0.08221				0
3	Con_68	Con	68	FALSE	Con_6	sam	0.04858				0
3	PD4_1	PD4	1	FALSE	PD4_1	sam	0.1966				0
3	PD4_11	PD4	11	FALSE	PD4_2	sam	0.18623				0
3	PD4_12	PD4	12	FALSE	PD4_3	sam	0.21449				0
3	PD4_13	PD4	13	FALSE	PD4_4	sam	0.4834				0
3	PD4_14	PD4	14	FALSE	PD4_5	sam	0.08868				0
3	PD4_15	PD4	15	FALSE	PD4_6	sam	0.15513				0
3	PD4_3	PD4	3	FALSE	PD4_7	sam	0.06911				0
3	PD4_4	PD4	4	FALSE	PD4_8	sam	0.05242				0
3	PD4_5	PD4	5	FALSE	PD4_9	sam	0.13374				0
3	PD4_6	PD4	6	FALSE	PD4_10	sam	0.1186				0
3	PD4_61	PD4	61	FALSE	PD4_11	sam	0.20702				0
3	PD4_7	PD4	7	FALSE	PD4_12	sam	0.25889				0
3	PD4_8	PD4	8	FALSE	PD4_13	sam	1.05441				0
3	PD4_9	PD4	9	FALSE	PD4_14	sam	0.12291				0
3	PD4_AG_16	PD4_AG	16	FALSE	PD4_AG_1	sam	0.08799				0
3	PD4_AG_17	PD4_AG	17	FALSE	PD4_AG_2	sam	0.29169				0
3	PD4_AG_18	PD4_AG	18	FALSE	PD4_AG_3	sam	0.30943				0
3	PD4_AG_19	PD4_AG	19	FALSE	PD4_AG_4	sam	0.10251				0
3	PD4_AG_20	PD4_AG	20	FALSE	PD4_AG_5	sam	0.17143				0
3	PD4_AG_21	PD4_AG	21	FALSE	PD4_AG_6	sam	0.20863				0
3	PD4_AG_22	PD4_AG	22	FALSE	PD4_AG_7	sam	0.6956				0
3	PD4_AG_23	PD4_AG	23	FALSE	PD4_AG_8	sam	0.41727				0
3	PD4_AG_24	PD4_AG	24	FALSE	PD4_AG_9	sam	0.32994				0
3	PD4_AG_25	PD4_AG	25	FALSE	PD4_AG_10	sam	0.22171				0
3	PD4_AG_27	PD4_AG	27	FALSE	PD4_AG_11	sam	0.34114				0
3	PD4_AG_29	PD4_AG	29	FALSE	PD4_AG_12	sam	0.22979				0
3	PD4_AG_30	PD4_AG	30	FALSE	PD4_AG_13	sam	0.14954				0
3	Phys_31	Phys	31	FALSE	Phys_1	sam	0.32936				0
3	Phys_32	Phys	32	FALSE	Phys_2	sam	0.68496				0
3	Phys_33	Phys	33	FALSE	Phys_3	sam	0.25759				0
3	Phys_34	Phys	34	FALSE	Phys_4	sam	0.29569				0
3	Phys_35	Phys	35	FALSE	Phys_5	sam	0.28398				0
3	Phys_36	Phys	36	FALSE	Phys_6	sam	0.12089				0
3	Phys_37	Phys	37	FALSE	Phys_7	sam	0.08491				0
3	Phys_38	Phys	38	FALSE	Phys_8	sam	0.15456				0
3	Phys_39	Phys	39	FALSE	Phys_9	sam	0.11027				0
3	Phys_40	Phys	40	FALSE	Phys_10	sam	0.0727				0
3	Phys_41	Phys	41	FALSE	Phys_11	sam	0.24735				0
3	Phys_42	Phys	42	FALSE	Phys_12	sam	0.25002				0
3	Phys_43	Phys	43	FALSE	Phys_13	sam	0.29806				0
3	Phys_44	Phys	44	FALSE	Phys_14	sam	0.29873				0
3	Phys_45	Phys	45	FALSE	Phys_15	sam	0.16126				0
3	Phys_AG_46	Phys_AG	46	FALSE	Phys_AG_1	sam	0.0571				0
3	Phys_AG_47	Phys_AG	47	FALSE	Phys_AG_2	sam	0.15278				0
3	Phys_AG_48	Phys_AG	48	FALSE	Phys_AG_3	sam	0.2059				0
3	Phys_AG_49	Phys_AG	49	FALSE	Phys_AG_4	sam	0.13668				0
3	Phys_AG_50	Phys_AG	50	FALSE	Phys_AG_5	sam	0.12734				0
3	Phys_AG_51	Phys_AG	51	FALSE	Phys_AG_6	sam	0.1189				0
3	Phys_AG_53	Phys_AG	53	FALSE	Phys_AG_7	sam	0.31198				0
3	Phys_AG_54	Phys_AG	54	FALSE	Phys_AG_8	sam	0.40418				0
3	Phys_AG_56	Phys_AG	56	FALSE	Phys_AG_9	sam	0.19547				0
3	Phys_AG_58	Phys_AG	58	FALSE	Phys_AG_10	sam	0.08297				0
3	Phys_AG_60	Phys_AG	60	FALSE	Phys_AG_11	sam	0.06999				0
3	Con_62	Con	62	FALSE	Con_1	ips	0.11562				0
3	Con_63	Con	63	FALSE	Con_2	ips	0.26069				0
3	Con_65	Con	65	FALSE	Con_3	ips	0.3137				0
3	Con_66	Con	66	FALSE	Con_4	ips	0.4505				0
3	Con_67	Con	67	FALSE	Con_5	ips	0.20873				0
3	Con_68	Con	68	FALSE	Con_6	ips	0.16003				0
3	PD4_1	PD4	1	FALSE	PD4_1	ips	0.19397				0
3	PD4_11	PD4	11	FALSE	PD4_2	ips	0.19618				0
3	PD4_12	PD4	12	FALSE	PD4_3	ips	0.28201				0
3	PD4_13	PD4	13	FALSE	PD4_4	ips	0.21675				0
3	PD4_14	PD4	14	FALSE	PD4_5	ips	0.07071				0
3	PD4_15	PD4	15	FALSE	PD4_6	ips	0.13342				0
3	PD4_3	PD4	3	FALSE	PD4_7	ips	0.25366				0
3	PD4_4	PD4	4	FALSE	PD4_8	ips	0.2263				0
3	PD4_5	PD4	5	FALSE	PD4_9	ips	0.20135				0
3	PD4_6	PD4	6	FALSE	PD4_10	ips	0.12258				0
3	PD4_61	PD4	61	FALSE	PD4_11	ips	0.23451				0
3	PD4_7	PD4	7	FALSE	PD4_12	ips	0.20203				0
3	PD4_8	PD4	8	FALSE	PD4_13	ips	0.28705				0
3	PD4_9	PD4	9	FALSE	PD4_14	ips	0.23472				0
3	PD4_AG_16	PD4_AG	16	FALSE	PD4_AG_1	ips	0.14809				0
3	PD4_AG_17	PD4_AG	17	FALSE	PD4_AG_2	ips	0.1213				0
3	PD4_AG_18	PD4_AG	18	FALSE	PD4_AG_3	ips	0.19807				0
3	PD4_AG_19	PD4_AG	19	FALSE	PD4_AG_4	ips	0.24648				0
3	PD4_AG_20	PD4_AG	20	FALSE	PD4_AG_5	ips	0.17209				0
3	PD4_AG_21	PD4_AG	21	FALSE	PD4_AG_6	ips	0.245				0
3	PD4_AG_22	PD4_AG	22	FALSE	PD4_AG_7	ips	0.38936				0
3	PD4_AG_23	PD4_AG	23	FALSE	PD4_AG_8	ips	0.40754				0
3	PD4_AG_24	PD4_AG	24	FALSE	PD4_AG_9	ips	0.24048				0
3	PD4_AG_25	PD4_AG	25	FALSE	PD4_AG_10	ips	0.19161				0
3	PD4_AG_27	PD4_AG	27	FALSE	PD4_AG_11	ips	0.19247				0
3	PD4_AG_29	PD4_AG	29	FALSE	PD4_AG_12	ips	0.17928				0
3	PD4_AG_30	PD4_AG	30	FALSE	PD4_AG_13	ips	0.12057				0
3	Phys_31	Phys	31	FALSE	Phys_1	ips	0.20346				0
3	Phys_32	Phys	32	FALSE	Phys_2	ips	0.19769				0
3	Phys_33	Phys	33	FALSE	Phys_3	ips	0.2651				0
3	Phys_34	Phys	34	FALSE	Phys_4	ips	0.29365				0
3	Phys_35	Phys	35	FALSE	Phys_5	ips	0.22722				0
3	Phys_36	Phys	36	FALSE	Phys_6	ips	0.25734				0
3	Phys_37	Phys	37	FALSE	Phys_7	ips	0.24213				0
3	Phys_38	Phys	38	FALSE	Phys_8	ips	0.28936				0
3	Phys_39	Phys	39	FALSE	Phys_9	ips	0.22517				0
3	Phys_40	Phys	40	FALSE	Phys_10	ips	0.15738				0
3	Phys_41	Phys	41	FALSE	Phys_11	ips	0.29849				0
3	Phys_42	Phys	42	FALSE	Phys_12	ips	0.19897				0
3	Phys_43	Phys	43	FALSE	Phys_13	ips	0.15396				0
3	Phys_44	Phys	44	FALSE	Phys_14	ips	0.18106				0
3	Phys_45	Phys	45	FALSE	Phys_15	ips	0.11149				0
3	Phys_AG_46	Phys_AG	46	FALSE	Phys_AG_1	ips	0.11144				0
3	Phys_AG_47	Phys_AG	47	FALSE	Phys_AG_2	ips	0.26263				0
3	Phys_AG_48	Phys_AG	48	FALSE	Phys_AG_3	ips	0.16315				0
3	Phys_AG_49	Phys_AG	49	FALSE	Phys_AG_4	ips	0.16654				0
3	Phys_AG_50	Phys_AG	50	FALSE	Phys_AG_5	ips	0.15603				0
3	Phys_AG_51	Phys_AG	51	FALSE	Phys_AG_6	ips	0.16941				0
3	Phys_AG_53	Phys_AG	53	FALSE	Phys_AG_7	ips	0.21331				0
3	Phys_AG_54	Phys_AG	54	FALSE	Phys_AG_8	ips	0.35447				0
3	Phys_AG_56	Phys_AG	56	FALSE	Phys_AG_9	ips	0.21593				0
3	Phys_AG_58	Phys_AG	58	FALSE	Phys_AG_10	ips	0.18153				0
3	Phys_AG_60	Phys_AG	60	FALSE	Phys_AG_11	ips	0.10668				0
4	Con_62	Con	62	FALSE	Con_1	sam	0.75744				0
4	Con_63	Con	63	FALSE	Con_2	sam	0.26418				0
4	Con_65	Con	65	FALSE	Con_3	sam	0.75199				0
4	Con_66	Con	66	FALSE	Con_4	sam	0.0752				0
4	Con_67	Con	67	FALSE	Con_5	sam	0.61231				0
4	Con_68	Con	68	FALSE	Con_6	sam	0.18825				0
4	PD4_1	PD4	1	FALSE	PD4_1	sam	1.33108				0
4	PD4_11	PD4	11	FALSE	PD4_2	sam	0.65178				0
4	PD4_12	PD4	12	FALSE	PD4_3	sam	1.31883				0
4	PD4_13	PD4	13	FALSE	PD4_4	sam	0.2698				0
4	PD4_14	PD4	14	FALSE	PD4_5	sam	0.41237				0
4	PD4_15	PD4	15	FALSE	PD4_6	sam	0.4931				0
4	PD4_3	PD4	3	FALSE	PD4_7	sam	0.42687				0
4	PD4_4	PD4	4	FALSE	PD4_8	sam	0.19765				0
4	PD4_5	PD4	5	FALSE	PD4_9	sam	0.81145				0
4	PD4_6	PD4	6	FALSE	PD4_10	sam	0.12263				0
4	PD4_61	PD4	61	FALSE	PD4_11	sam	0.39298				0
4	PD4_7	PD4	7	FALSE	PD4_12	sam	0.60356				0
4	PD4_8	PD4	8	FALSE	PD4_13	sam	0.66275				0
4	PD4_9	PD4	9	FALSE	PD4_14	sam	0.65669				0
4	PD4_AG_16	PD4_AG	16	FALSE	PD4_AG_1	sam	0.84884				0
4	PD4_AG_17	PD4_AG	17	FALSE	PD4_AG_2	sam	0.27192				0
4	PD4_AG_18	PD4_AG	18	FALSE	PD4_AG_3	sam	0.02515				0
4	PD4_AG_19	PD4_AG	19	FALSE	PD4_AG_4	sam	1.93088				0
4	PD4_AG_20	PD4_AG	20	FALSE	PD4_AG_5	sam	0.57189				0
4	PD4_AG_21	PD4_AG	21	FALSE	PD4_AG_6	sam	0.5561				0
4	PD4_AG_22	PD4_AG	22	FALSE	PD4_AG_7	sam	2.40335				0
4	PD4_AG_23	PD4_AG	23	FALSE	PD4_AG_8	sam	1.50259				0
4	PD4_AG_24	PD4_AG	24	FALSE	PD4_AG_9	sam	1.42523				0
4	PD4_AG_25	PD4_AG	25	FALSE	PD4_AG_10	sam	0.5845				0
4	PD4_AG_27	PD4_AG	27	FALSE	PD4_AG_11	sam	0.24166				0
4	PD4_AG_29	PD4_AG	29	FALSE	PD4_AG_12	sam	0.58974				0
4	PD4_AG_30	PD4_AG	30	FALSE	PD4_AG_13	sam	0.89243				0
4	Phys_31	Phys	31	FALSE	Phys_1	sam	0.75012				0
4	Phys_32	Phys	32	FALSE	Phys_2	sam	0.88456				0
4	Phys_33	Phys	33	FALSE	Phys_3	sam	1.89401				0
4	Phys_34	Phys	34	FALSE	Phys_4	sam	1.2752				0
4	Phys_35	Phys	35	FALSE	Phys_5	sam	0.67453				0
4	Phys_36	Phys	36	FALSE	Phys_6	sam	2.44907				0
4	Phys_37	Phys	37	FALSE	Phys_7	sam	0.48259				0
4	Phys_38	Phys	38	FALSE	Phys_8	sam	0.24378				0
4	Phys_39	Phys	39	FALSE	Phys_9	sam	0.84519				0
4	Phys_40	Phys	40	FALSE	Phys_10	sam	0.05796				0
4	Phys_41	Phys	41	FALSE	Phys_11	sam	0.33856				0
4	Phys_42	Phys	42	FALSE	Phys_12	sam	0.25925				0
4	Phys_43	Phys	43	FALSE	Phys_13	sam	0.49732				0
4	Phys_44	Phys	44	FALSE	Phys_14	sam	0.76682				0
4	Phys_45	Phys	45	FALSE	Phys_15	sam	0.90468				0
4	Phys_AG_46	Phys_AG	46	FALSE	Phys_AG_1	sam	0.24096				0
4	Phys_AG_47	Phys_AG	47	FALSE	Phys_AG_2	sam	1.02468				0
4	Phys_AG_48	Phys_AG	48	FALSE	Phys_AG_3	sam	1.44168				0
4	Phys_AG_49	Phys_AG	49	FALSE	Phys_AG_4	sam	0.07681				0
4	Phys_AG_50	Phys_AG	50	FALSE	Phys_AG_5	sam	0.86593				0
4	Phys_AG_51	Phys_AG	51	FALSE	Phys_AG_6	sam	0.04564				0
4	Phys_AG_53	Phys_AG	53	FALSE	Phys_AG_7	sam	0.16601				0
4	Phys_AG_54	Phys_AG	54	FALSE	Phys_AG_8	sam	0.54849				0
4	Phys_AG_56	Phys_AG	56	FALSE	Phys_AG_9	sam	0.44285				0
4	Phys_AG_58	Phys_AG	58	FALSE	Phys_AG_10	sam	0.49605				0
4	Phys_AG_60	Phys_AG	60	FALSE	Phys_AG_11	sam	0.37879				0
4	Con_62	Con	62	FALSE	Con_1	ips	0.76522				0
4	Con_63	Con	63	FALSE	Con_2	ips	0.33437				0
4	Con_65	Con	65	FALSE	Con_3	ips	0.57073				0
4	Con_66	Con	66	FALSE	Con_4	ips	0.40612				0
4	Con_67	Con	67	FALSE	Con_5	ips	0.80425				0
4	Con_68	Con	68	FALSE	Con_6	ips	0.39795				0
4	PD4_1	PD4	1	FALSE	PD4_1	ips	0.62282				0
4	PD4_11	PD4	11	FALSE	PD4_2	ips	0.80029				0
4	PD4_12	PD4	12	FALSE	PD4_3	ips	1.09302				0
4	PD4_13	PD4	13	FALSE	PD4_4	ips	0.23352				0
4	PD4_14	PD4	14	FALSE	PD4_5	ips	0.76655				0
4	PD4_15	PD4	15	FALSE	PD4_6	ips	1.46022				0
4	PD4_3	PD4	3	FALSE	PD4_7	ips	0.32793				0
4	PD4_4	PD4	4	FALSE	PD4_8	ips	0.29529				0
4	PD4_5	PD4	5	FALSE	PD4_9	ips	0.34154				0
4	PD4_6	PD4	6	FALSE	PD4_10	ips	0.14767				0
4	PD4_61	PD4	61	FALSE	PD4_11	ips	0.21835				0
4	PD4_7	PD4	7	FALSE	PD4_12	ips	0.81688				0
4	PD4_8	PD4	8	FALSE	PD4_13	ips	0.58016				0
4	PD4_9	PD4	9	FALSE	PD4_14	ips	0.35314				0
4	PD4_AG_16	PD4_AG	16	FALSE	PD4_AG_1	ips	0.36292				0
4	PD4_AG_17	PD4_AG	17	FALSE	PD4_AG_2	ips	0.82719				0
4	PD4_AG_18	PD4_AG	18	FALSE	PD4_AG_3	ips	0.10977				0
4	PD4_AG_19	PD4_AG	19	FALSE	PD4_AG_4	ips	0.83666				0
4	PD4_AG_20	PD4_AG	20	FALSE	PD4_AG_5	ips	0.73876				0
4	PD4_AG_21	PD4_AG	21	FALSE	PD4_AG_6	ips	0.45208				0
4	PD4_AG_22	PD4_AG	22	FALSE	PD4_AG_7	ips	0.80636				0
4	PD4_AG_23	PD4_AG	23	FALSE	PD4_AG_8	ips	0.7699				0
4	PD4_AG_24	PD4_AG	24	FALSE	PD4_AG_9	ips	1.65948				0
4	PD4_AG_25	PD4_AG	25	FALSE	PD4_AG_10	ips	0.5198				0
4	PD4_AG_27	PD4_AG	27	FALSE	PD4_AG_11	ips	0.30594				0
4	PD4_AG_29	PD4_AG	29	FALSE	PD4_AG_12	ips	0.34224				0
4	PD4_AG_30	PD4_AG	30	FALSE	PD4_AG_13	ips	0.78776				0
4	Phys_31	Phys	31	FALSE	Phys_1	ips	0.68424				0
4	Phys_32	Phys	32	FALSE	Phys_2	ips	1.3805				0
4	Phys_33	Phys	33	FALSE	Phys_3	ips	0.71271				0
4	Phys_34	Phys	34	FALSE	Phys_4	ips	0.65705				0
4	Phys_35	Phys	35	FALSE	Phys_5	ips	0.9092				0
4	Phys_36	Phys	36	FALSE	Phys_6	ips	1.01561				0
4	Phys_37	Phys	37	FALSE	Phys_7	ips	0.24601				0
4	Phys_38	Phys	38	FALSE	Phys_8	ips	0.20995				0
4	Phys_39	Phys	39	FALSE	Phys_9	ips	0.67067				0
4	Phys_40	Phys	40	FALSE	Phys_10	ips	0.04618				0
4	Phys_41	Phys	41	FALSE	Phys_11	ips	0.64411				0
4	Phys_42	Phys	42	FALSE	Phys_12	ips	0.56847				0
4	Phys_43	Phys	43	FALSE	Phys_13	ips	1.15539				0
4	Phys_44	Phys	44	FALSE	Phys_14	ips	0.84051				0
4	Phys_45	Phys	45	FALSE	Phys_15	ips	0.56454				0
4	Phys_AG_46	Phys_AG	46	FALSE	Phys_AG_1	ips	0.41245				0
4	Phys_AG_47	Phys_AG	47	FALSE	Phys_AG_2	ips	0.63086				0
4	Phys_AG_48	Phys_AG	48	FALSE	Phys_AG_3	ips	1.1174				0
4	Phys_AG_49	Phys_AG	49	FALSE	Phys_AG_4	ips	0.38087				0
4	Phys_AG_50	Phys_AG	50	FALSE	Phys_AG_5	ips	0.71642				0
4	Phys_AG_51	Phys_AG	51	FALSE	Phys_AG_6	ips	0.1568				0
4	Phys_AG_53	Phys_AG	53	FALSE	Phys_AG_7	ips	0.22109				0
4	Phys_AG_54	Phys_AG	54	FALSE	Phys_AG_8	ips	0.38603				0
4	Phys_AG_56	Phys_AG	56	FALSE	Phys_AG_9	ips	0.77515				0
4	Phys_AG_58	Phys_AG	58	FALSE	Phys_AG_10	ips	0.40792				0
4	Phys_AG_60	Phys_AG	60	FALSE	Phys_AG_11	ips	0.28656				0
5	Con_62	Con	62	FALSE	Con_1	sam	0.19025				0
5	Con_63	Con	63	FALSE	Con_2	sam	0.03529				0
5	Con_65	Con	65	FALSE	Con_3	sam	0.16478				0
5	Con_66	Con	66	FALSE	Con_4	sam	0				0
5	Con_67	Con	67	FALSE	Con_5	sam	0.21413				0
5	Con_68	Con	68	FALSE	Con_6	sam	0.0057				0
5	PD4_1	PD4	1	FALSE	PD4_1	sam	0.15505				0
5	PD4_11	PD4	11	FALSE	PD4_2	sam	0.03878				0
5	PD4_12	PD4	12	FALSE	PD4_3	sam	0.16841				0
5	PD4_13	PD4	13	FALSE	PD4_4	sam	0.13379				0
5	PD4_14	PD4	14	FALSE	PD4_5	sam	0.5102				0
5	PD4_15	PD4	15	FALSE	PD4_6	sam	0.24124				0
5	PD4_3	PD4	3	FALSE	PD4_7	sam	0.04184				0
5	PD4_4	PD4	4	FALSE	PD4_8	sam	0.00588				0
5	PD4_5	PD4	5	FALSE	PD4_9	sam	0.0243				0
5	PD4_6	PD4	6	FALSE	PD4_10	sam	8e-05				0
5	PD4_61	PD4	61	FALSE	PD4_11	sam	0.21113				0
5	PD4_7	PD4	7	FALSE	PD4_12	sam	0.274				0
5	PD4_8	PD4	8	FALSE	PD4_13	sam	0.78614				0
5	PD4_9	PD4	9	FALSE	PD4_14	sam	0.02899				0
5	PD4_AG_16	PD4_AG	16	FALSE	PD4_AG_1	sam	0.05715				0
5	PD4_AG_17	PD4_AG	17	FALSE	PD4_AG_2	sam	0.6368				0
5	PD4_AG_18	PD4_AG	18	FALSE	PD4_AG_3	sam	0.96763				0
5	PD4_AG_19	PD4_AG	19	FALSE	PD4_AG_4	sam	0.20258				0
5	PD4_AG_20	PD4_AG	20	FALSE	PD4_AG_5	sam	0.08493				0
5	PD4_AG_21	PD4_AG	21	FALSE	PD4_AG_6	sam	0.0381				0
5	PD4_AG_22	PD4_AG	22	FALSE	PD4_AG_7	sam	0.26637				0
5	PD4_AG_23	PD4_AG	23	FALSE	PD4_AG_8	sam	0.63185				0
5	PD4_AG_24	PD4_AG	24	FALSE	PD4_AG_9	sam	0.71623				0
5	PD4_AG_25	PD4_AG	25	FALSE	PD4_AG_10	sam	0.07166				0
5	PD4_AG_27	PD4_AG	27	FALSE	PD4_AG_11	sam	0.05441				0
5	PD4_AG_29	PD4_AG	29	FALSE	PD4_AG_12	sam	0.11084				0
5	PD4_AG_30	PD4_AG	30	FALSE	PD4_AG_13	sam	0.0388				0
5	Phys_31	Phys	31	FALSE	Phys_1	sam	0.37721				0
5	Phys_32	Phys	32	FALSE	Phys_2	sam	1.54469				0
5	Phys_33	Phys	33	FALSE	Phys_3	sam	0.14938				0
5	Phys_34	Phys	34	FALSE	Phys_4	sam	0.26204				0
5	Phys_35	Phys	35	FALSE	Phys_5	sam	0.192				0
5	Phys_36	Phys	36	FALSE	Phys_6	sam	0.24177				0
5	Phys_37	Phys	37	FALSE	Phys_7	sam	0				0
5	Phys_38	Phys	38	FALSE	Phys_8	sam	0.06849				0
5	Phys_39	Phys	39	FALSE	Phys_9	sam	0.15088				0
5	Phys_40	Phys	40	FALSE	Phys_10	sam	0.01612				0
5	Phys_41	Phys	41	FALSE	Phys_11	sam	0.19519				0
5	Phys_42	Phys	42	FALSE	Phys_12	sam	0.33234				0
5	Phys_43	Phys	43	FALSE	Phys_13	sam	0.05757				0
5	Phys_44	Phys	44	FALSE	Phys_14	sam	0.00952				0
5	Phys_45	Phys	45	FALSE	Phys_15	sam	0.08906				0
5	Phys_AG_46	Phys_AG	46	FALSE	Phys_AG_1	sam	0.07397				0
5	Phys_AG_47	Phys_AG	47	FALSE	Phys_AG_2	sam	0.0193				0
5	Phys_AG_48	Phys_AG	48	FALSE	Phys_AG_3	sam	0.21468				0
5	Phys_AG_49	Phys_AG	49	FALSE	Phys_AG_4	sam	0.19014				0
5	Phys_AG_50	Phys_AG	50	FALSE	Phys_AG_5	sam	0.11965				0
5	Phys_AG_51	Phys_AG	51	FALSE	Phys_AG_6	sam	0.12594				0
5	Phys_AG_53	Phys_AG	53	FALSE	Phys_AG_7	sam	1.33023				0
5	Phys_AG_54	Phys_AG	54	FALSE	Phys_AG_8	sam	0.20115				0
5	Phys_AG_56	Phys_AG	56	FALSE	Phys_AG_9	sam	0.18345				0
5	Phys_AG_58	Phys_AG	58	FALSE	Phys_AG_10	sam	0.0039				0
5	Phys_AG_60	Phys_AG	60	FALSE	Phys_AG_11	sam	0.11584				0
5	Con_62	Con	62	FALSE	Con_1	ips	0.19944				0
5	Con_63	Con	63	FALSE	Con_2	ips	0.59364				0
5	Con_65	Con	65	FALSE	Con_3	ips	0.44119				0
5	Con_66	Con	66	FALSE	Con_4	ips	0.09688				0
5	Con_67	Con	67	FALSE	Con_5	ips	0.4959				0
5	Con_68	Con	68	FALSE	Con_6	ips	0.02924				0
5	PD4_1	PD4	1	FALSE	PD4_1	ips	0.30239				0
5	PD4_11	PD4	11	FALSE	PD4_2	ips	0.1912				0
5	PD4_12	PD4	12	FALSE	PD4_3	ips	0.32317				0
5	PD4_13	PD4	13	FALSE	PD4_4	ips	0.2199				0
5	PD4_14	PD4	14	FALSE	PD4_5	ips	0.36958				0
5	PD4_15	PD4	15	FALSE	PD4_6	ips	0.20974				0
5	PD4_3	PD4	3	FALSE	PD4_7	ips	0.3547				0
5	PD4_4	PD4	4	FALSE	PD4_8	ips	0.06956				0
5	PD4_5	PD4	5	FALSE	PD4_9	ips	0.11471				0
5	PD4_6	PD4	6	FALSE	PD4_10	ips	0.0028				0
5	PD4_61	PD4	61	FALSE	PD4_11	ips	0.19378				0
5	PD4_7	PD4	7	FALSE	PD4_12	ips	0.33632				0
5	PD4_8	PD4	8	FALSE	PD4_13	ips	0.1454				0
5	PD4_9	PD4	9	FALSE	PD4_14	ips	0.4649				0
5	PD4_AG_16	PD4_AG	16	FALSE	PD4_AG_1	ips	0.06889				0
5	PD4_AG_17	PD4_AG	17	FALSE	PD4_AG_2	ips	0.16561				0
5	PD4_AG_18	PD4_AG	18	FALSE	PD4_AG_3	ips	0.39038				0
5	PD4_AG_19	PD4_AG	19	FALSE	PD4_AG_4	ips	0.17511				0
5	PD4_AG_20	PD4_AG	20	FALSE	PD4_AG_5	ips	0.31282				0
5	PD4_AG_21	PD4_AG	21	FALSE	PD4_AG_6	ips	0.22088				0
5	PD4_AG_22	PD4_AG	22	FALSE	PD4_AG_7	ips	0.22488				0
5	PD4_AG_23	PD4_AG	23	FALSE	PD4_AG_8	ips	0.5182				0
5	PD4_AG_24	PD4_AG	24	FALSE	PD4_AG_9	ips	0.26238				0
5	PD4_AG_25	PD4_AG	25	FALSE	PD4_AG_10	ips	0.23768				0
5	PD4_AG_27	PD4_AG	27	FALSE	PD4_AG_11	ips	0.09117				0
5	PD4_AG_29	PD4_AG	29	FALSE	PD4_AG_12	ips	0.05852				0
5	PD4_AG_30	PD4_AG	30	FALSE	PD4_AG_13	ips	0.04906				0
5	Phys_31	Phys	31	FALSE	Phys_1	ips	0.17903				0
5	Phys_32	Phys	32	FALSE	Phys_2	ips	0.46896				0
5	Phys_33	Phys	33	FALSE	Phys_3	ips	0.12453				0
5	Phys_34	Phys	34	FALSE	Phys_4	ips	0.14873				0
5	Phys_35	Phys	35	FALSE	Phys_5	ips	0.14777				0
5	Phys_36	Phys	36	FALSE	Phys_6	ips	0.27717				0
5	Phys_37	Phys	37	FALSE	Phys_7	ips	0.29888				0
5	Phys_38	Phys	38	FALSE	Phys_8	ips	0.15161				0
5	Phys_39	Phys	39	FALSE	Phys_9	ips	0.47376				0
5	Phys_40	Phys	40	FALSE	Phys_10	ips	0.08383				0
5	Phys_41	Phys	41	FALSE	Phys_11	ips	0.3644				0
5	Phys_42	Phys	42	FALSE	Phys_12	ips	0.24082				0
5	Phys_43	Phys	43	FALSE	Phys_13	ips	0.05491				0
5	Phys_44	Phys	44	FALSE	Phys_14	ips	0.01423				0
5	Phys_45	Phys	45	FALSE	Phys_15	ips	0.19886				0
5	Phys_AG_46	Phys_AG	46	FALSE	Phys_AG_1	ips	0.12243				0
5	Phys_AG_47	Phys_AG	47	FALSE	Phys_AG_2	ips	0.07379				0
5	Phys_AG_48	Phys_AG	48	FALSE	Phys_AG_3	ips	0.18641				0
5	Phys_AG_49	Phys_AG	49	FALSE	Phys_AG_4	ips	0.17268				0
5	Phys_AG_50	Phys_AG	50	FALSE	Phys_AG_5	ips	0.21965				0
5	Phys_AG_51	Phys_AG	51	FALSE	Phys_AG_6	ips	0.28428				0
5	Phys_AG_53	Phys_AG	53	FALSE	Phys_AG_7	ips	0.60211				0
5	Phys_AG_54	Phys_AG	54	FALSE	Phys_AG_8	ips	0.44988				0
5	Phys_AG_56	Phys_AG	56	FALSE	Phys_AG_9	ips	0.18664				0
5	Phys_AG_58	Phys_AG	58	FALSE	Phys_AG_10	ips	0.03879				0
5	Phys_AG_60	Phys_AG	60	FALSE	Phys_AG_11	ips	0.16782				0
6	Con_62	Con	62	FALSE	Con_1	sam	8.08411				0
6	Con_63	Con	63	FALSE	Con_2	sam	4.54608				0
6	Con_65	Con	65	FALSE	Con_3	sam	22.2546				0
6	Con_66	Con	66	FALSE	Con_4	sam	5.10614				0
6	Con_67	Con	67	FALSE	Con_5	sam	6.17797				0
6	Con_68	Con	68	FALSE	Con_6	sam	5.3803				0
6	PD4_1	PD4	1	FALSE	PD4_1	sam	24.9469				0
6	PD4_11	PD4	11	FALSE	PD4_2	sam	22.9415				0
6	PD4_12	PD4	12	FALSE	PD4_3	sam	21.6076				0
6	PD4_13	PD4	13	FALSE	PD4_4	sam	89.6841				0
6	PD4_14	PD4	14	FALSE	PD4_5	sam	35.5755				0
6	PD4_15	PD4	15	FALSE	PD4_6	sam	44.248				0
6	PD4_3	PD4	3	FALSE	PD4_7	sam	10.7416				0
6	PD4_4	PD4	4	FALSE	PD4_8	sam	14.7926				0
6	PD4_5	PD4	5	FALSE	PD4_9	sam	25.983				0
6	PD4_6	PD4	6	FALSE	PD4_10	sam	16.0017				0
6	PD4_61	PD4	61	FALSE	PD4_11	sam	46.1458				0
6	PD4_7	PD4	7	FALSE	PD4_12	sam	32.3215				0
6	PD4_8	PD4	8	FALSE	PD4_13	sam	50.826				0
6	PD4_9	PD4	9	FALSE	PD4_14	sam	15.3669				0
6	PD4_AG_16	PD4_AG	16	FALSE	PD4_AG_1	sam	25.8488				0
6	PD4_AG_17	PD4_AG	17	FALSE	PD4_AG_2	sam	68.7074				0
6	PD4_AG_18	PD4_AG	18	FALSE	PD4_AG_3	sam	36.0433				0
6	PD4_AG_19	PD4_AG	19	FALSE	PD4_AG_4	sam	20.4922				0
6	PD4_AG_20	PD4_AG	20	FALSE	PD4_AG_5	sam	20.8739				0
6	PD4_AG_21	PD4_AG	21	FALSE	PD4_AG_6	sam	22.0465				0
6	PD4_AG_22	PD4_AG	22	FALSE	PD4_AG_7	sam	71.9951				0
6	PD4_AG_23	PD4_AG	23	FALSE	PD4_AG_8	sam	37.6964				0
6	PD4_AG_24	PD4_AG	24	FALSE	PD4_AG_9	sam	69.115				0
6	PD4_AG_25	PD4_AG	25	FALSE	PD4_AG_10	sam	39.3587				0
6	PD4_AG_27	PD4_AG	27	FALSE	PD4_AG_11	sam	68.8201				0
6	PD4_AG_29	PD4_AG	29	FALSE	PD4_AG_12	sam	35.182				0
6	PD4_AG_30	PD4_AG	30	FALSE	PD4_AG_13	sam	54.3069				0
6	Phys_31	Phys	31	FALSE	Phys_1	sam	25.1434				0
6	Phys_32	Phys	32	FALSE	Phys_2	sam	89.8886				0
6	Phys_33	Phys	33	FALSE	Phys_3	sam	53.9223				0
6	Phys_34	Phys	34	FALSE	Phys_4	sam	44.5374				0
6	Phys_35	Phys	35	FALSE	Phys_5	sam	36.3199				0
6	Phys_36	Phys	36	FALSE	Phys_6	sam	24.5526				0
6	Phys_37	Phys	37	FALSE	Phys_7	sam	12.7088				0
6	Phys_38	Phys	38	FALSE	Phys_8	sam	24.7238				0
6	Phys_39	Phys	39	FALSE	Phys_9	sam	24.9661				0
6	Phys_40	Phys	40	FALSE	Phys_10	sam	8.02424				0
6	Phys_41	Phys	41	FALSE	Phys_11	sam	28.9166				0
6	Phys_42	Phys	42	FALSE	Phys_12	sam	58.6279				0
6	Phys_43	Phys	43	FALSE	Phys_13	sam	65.0836				0
6	Phys_44	Phys	44	FALSE	Phys_14	sam	30.4341				0
6	Phys_45	Phys	45	FALSE	Phys_15	sam	41.6002				0
6	Phys_AG_46	Phys_AG	46	FALSE	Phys_AG_1	sam	40.5654				0
6	Phys_AG_47	Phys_AG	47	FALSE	Phys_AG_2	sam	44.2486				0
6	Phys_AG_48	Phys_AG	48	FALSE	Phys_AG_3	sam	21.3855				0
6	Phys_AG_49	Phys_AG	49	FALSE	Phys_AG_4	sam	42.9631				0
6	Phys_AG_50	Phys_AG	50	FALSE	Phys_AG_5	sam	29.7954				0
6	Phys_AG_51	Phys_AG	51	FALSE	Phys_AG_6	sam	30.946				0
6	Phys_AG_53	Phys_AG	53	FALSE	Phys_AG_7	sam	77.6616				0
6	Phys_AG_54	Phys_AG	54	FALSE	Phys_AG_8	sam	72.3539				0
6	Phys_AG_56	Phys_AG	56	FALSE	Phys_AG_9	sam	35.1122				0
6	Phys_AG_58	Phys_AG	58	FALSE	Phys_AG_10	sam	16.8873				0
6	Phys_AG_60	Phys_AG	60	FALSE	Phys_AG_11	sam	31.0306				0
6	Con_62	Con	62	FALSE	Con_1	ips	26.2806				0
6	Con_63	Con	63	FALSE	Con_2	ips	43.8242				0
6	Con_65	Con	65	FALSE	Con_3	ips	35.7817				0
6	Con_66	Con	66	FALSE	Con_4	ips	8.79918				0
6	Con_67	Con	67	FALSE	Con_5	ips	19.9894				0
6	Con_68	Con	68	FALSE	Con_6	ips	38.0527				0
6	PD4_1	PD4	1	FALSE	PD4_1	ips	26.836				0
6	PD4_11	PD4	11	FALSE	PD4_2	ips	28.0164				0
6	PD4_12	PD4	12	FALSE	PD4_3	ips	30.5842				0
6	PD4_13	PD4	13	FALSE	PD4_4	ips	45.7379				0
6	PD4_14	PD4	14	FALSE	PD4_5	ips	31.2665				0
6	PD4_15	PD4	15	FALSE	PD4_6	ips	38.9552				0
6	PD4_3	PD4	3	FALSE	PD4_7	ips	37.2708				0
6	PD4_4	PD4	4	FALSE	PD4_8	ips	41.4593				0
6	PD4_5	PD4	5	FALSE	PD4_9	ips	30.8685				0
6	PD4_6	PD4	6	FALSE	PD4_10	ips	11.3069				0
6	PD4_61	PD4	61	FALSE	PD4_11	ips	48.8859				0
6	PD4_7	PD4	7	FALSE	PD4_12	ips	26.0811				0
6	PD4_8	PD4	8	FALSE	PD4_13	ips	12.55				0
6	PD4_9	PD4	9	FALSE	PD4_14	ips	17.2138				0
6	PD4_AG_16	PD4_AG	16	FALSE	PD4_AG_1	ips	29.8379				0
6	PD4_AG_17	PD4_AG	17	FALSE	PD4_AG_2	ips	23.3564				0
6	PD4_AG_18	PD4_AG	18	FALSE	PD4_AG_3	ips	16.2614				0
6	PD4_AG_19	PD4_AG	19	FALSE	PD4_AG_4	ips	33.451				0
6	PD4_AG_20	PD4_AG	20	FALSE	PD4_AG_5	ips	23.0522				0
6	PD4_AG_21	PD4_AG	21	FALSE	PD4_AG_6	ips	23.9414				0
6	PD4_AG_22	PD4_AG	22	FALSE	PD4_AG_7	ips	29.6331				0
6	PD4_AG_23	PD4_AG	23	FALSE	PD4_AG_8	ips	36.1785				0
6	PD4_AG_24	PD4_AG	24	FALSE	PD4_AG_9	ips	34.0925				0
6	PD4_AG_25	PD4_AG	25	FALSE	PD4_AG_10	ips	36.4836				0
6	PD4_AG_27	PD4_AG	27	FALSE	PD4_AG_11	ips	33.8546				0
6	PD4_AG_29	PD4_AG	29	FALSE	PD4_AG_12	ips	26.9404				0
6	PD4_AG_30	PD4_AG	30	FALSE	PD4_AG_13	ips	41.7879				0
6	Phys_31	Phys	31	FALSE	Phys_1	ips	14.8385				0
6	Phys_32	Phys	32	FALSE	Phys_2	ips	30.1865				0
6	Phys_33	Phys	33	FALSE	Phys_3	ips	36.5192				0
6	Phys_34	Phys	34	FALSE	Phys_4	ips	29.7256				0
6	Phys_35	Phys	35	FALSE	Phys_5	ips	17.8465				0
6	Phys_36	Phys	36	FALSE	Phys_6	ips	33.9577				0
6	Phys_37	Phys	37	FALSE	Phys_7	ips	19.7978				0
6	Phys_38	Phys	38	FALSE	Phys_8	ips	49.0791				0
6	Phys_39	Phys	39	FALSE	Phys_9	ips	56.3263				0
6	Phys_40	Phys	40	FALSE	Phys_10	ips	20.8526				0
6	Phys_41	Phys	41	FALSE	Phys_11	ips	28.4013				0
6	Phys_42	Phys	42	FALSE	Phys_12	ips	30.4923				0
6	Phys_43	Phys	43	FALSE	Phys_13	ips	31.4312				0
6	Phys_44	Phys	44	FALSE	Phys_14	ips	21.0763				0
6	Phys_45	Phys	45	FALSE	Phys_15	ips	35.0252				0
6	Phys_AG_46	Phys_AG	46	FALSE	Phys_AG_1	ips	34.8497				0
6	Phys_AG_47	Phys_AG	47	FALSE	Phys_AG_2	ips	38.7196				0
6	Phys_AG_48	Phys_AG	48	FALSE	Phys_AG_3	ips	16.727				0
6	Phys_AG_49	Phys_AG	49	FALSE	Phys_AG_4	ips	36.5769				0
6	Phys_AG_50	Phys_AG	50	FALSE	Phys_AG_5	ips	23.1404				0
6	Phys_AG_51	Phys_AG	51	FALSE	Phys_AG_6	ips	32.3138				0
6	Phys_AG_53	Phys_AG	53	FALSE	Phys_AG_7	ips	41.9715				0
6	Phys_AG_54	Phys_AG	54	FALSE	Phys_AG_8	ips	32.6335				0
6	Phys_AG_56	Phys_AG	56	FALSE	Phys_AG_9	ips	39.9139				0
6	Phys_AG_58	Phys_AG	58	FALSE	Phys_AG_10	ips	41.1146				0
6	Phys_AG_60	Phys_AG	60	FALSE	Phys_AG_11	ips	23.0104				0
7	Con_62	Con	62	FALSE	Con_1	sam	2.95947	1	GLRX1_RAT	Glutaredoxin-1 (Thioltransferase-1) (TTase-1)	1	GLRX1_RAT
7	Con_63	Con	63	FALSE	Con_2	sam	1.24061	1	GLRX1_RAT	Glutaredoxin-1 (Thioltransferase-1) (TTase-1)	1	GLRX1_RAT
7	Con_65	Con	65	FALSE	Con_3	sam	4.15601	1	GLRX1_RAT	Glutaredoxin-1 (Thioltransferase-1) (TTase-1)	1	GLRX1_RAT
7	Con_66	Con	66	FALSE	Con_4	sam	0.90512	1	GLRX1_RAT	Glutaredoxin-1 (Thioltransferase-1) (TTase-1)	1	GLRX1_RAT
7	Con_67	Con	67	FALSE	Con_5	sam	0.69956	1	GLRX1_RAT	Glutaredoxin-1 (Thioltransferase-1) (TTase-1)	1	GLRX1_RAT
7	Con_68	Con	68	FALSE	Con_6	sam	1.53272	1	GLRX1_RAT	Glutaredoxin-1 (Thioltransferase-1) (TTase-1)	1	GLRX1_RAT
7	PD4_1	PD4	1	FALSE	PD4_1	sam	9.88253	1	GLRX1_RAT	Glutaredoxin-1 (Thioltransferase-1) (TTase-1)	1	GLRX1_RAT
7	PD4_11	PD4	11	FALSE	PD4_2	sam	5.76516	1	GLRX1_RAT	Glutaredoxin-1 (Thioltransferase-1) (TTase-1)	1	GLRX1_RAT
7	PD4_12	PD4	12	FALSE	PD4_3	sam	5.65113	1	GLRX1_RAT	Glutaredoxin-1 (Thioltransferase-1) (TTase-1)	1	GLRX1_RAT
7	PD4_13	PD4	13	FALSE	PD4_4	sam	16.9102	1	GLRX1_RAT	Glutaredoxin-1 (Thioltransferase-1) (TTase-1)	1	GLRX1_RAT
7	PD4_14	PD4	14	FALSE	PD4_5	sam	5.61784	1	GLRX1_RAT	Glutaredoxin-1 (Thioltransferase-1) (TTase-1)	1	GLRX1_RAT
7	PD4_15	PD4	15	FALSE	PD4_6	sam	5.76745	1	GLRX1_RAT	Glutaredoxin-1 (Thioltransferase-1) (TTase-1)	1	GLRX1_RAT
7	PD4_3	PD4	3	FALSE	PD4_7	sam	1.75931	1	GLRX1_RAT	Glutaredoxin-1 (Thioltransferase-1) (TTase-1)	1	GLRX1_RAT
7	PD4_4	PD4	4	FALSE	PD4_8	sam	3.51596	1	GLRX1_RAT	Glutaredoxin-1 (Thioltransferase-1) (TTase-1)	1	GLRX1_RAT
7	PD4_5	PD4	5	FALSE	PD4_9	sam	14.2585	1	GLRX1_RAT	Glutaredoxin-1 (Thioltransferase-1) (TTase-1)	1	GLRX1_RAT
7	PD4_6	PD4	6	FALSE	PD4_10	sam	11.3406	1	GLRX1_RAT	Glutaredoxin-1 (Thioltransferase-1) (TTase-1)	1	GLRX1_RAT
7	PD4_61	PD4	61	FALSE	PD4_11	sam	6.01536	1	GLRX1_RAT	Glutaredoxin-1 (Thioltransferase-1) (TTase-1)	1	GLRX1_RAT
7	PD4_7	PD4	7	FALSE	PD4_12	sam	7.57751	1	GLRX1_RAT	Glutaredoxin-1 (Thioltransferase-1) (TTase-1)	1	GLRX1_RAT
7	PD4_8	PD4	8	FALSE	PD4_13	sam	10.2585	1	GLRX1_RAT	Glutaredoxin-1 (Thioltransferase-1) (TTase-1)	1	GLRX1_RAT
7	PD4_9	PD4	9	FALSE	PD4_14	sam	4.8383	1	GLRX1_RAT	Glutaredoxin-1 (Thioltransferase-1) (TTase-1)	1	GLRX1_RAT
7	PD4_AG_16	PD4_AG	16	FALSE	PD4_AG_1	sam	4.77258	1	GLRX1_RAT	Glutaredoxin-1 (Thioltransferase-1) (TTase-1)	1	GLRX1_RAT
7	PD4_AG_17	PD4_AG	17	FALSE	PD4_AG_2	sam	16.8016	1	GLRX1_RAT	Glutaredoxin-1 (Thioltransferase-1) (TTase-1)	1	GLRX1_RAT
7	PD4_AG_18	PD4_AG	18	FALSE	PD4_AG_3	sam	4.75741	1	GLRX1_RAT	Glutaredoxin-1 (Thioltransferase-1) (TTase-1)	1	GLRX1_RAT
7	PD4_AG_19	PD4_AG	19	FALSE	PD4_AG_4	sam	5.72143	1	GLRX1_RAT	Glutaredoxin-1 (Thioltransferase-1) (TTase-1)	1	GLRX1_RAT
7	PD4_AG_20	PD4_AG	20	FALSE	PD4_AG_5	sam	5.30794	1	GLRX1_RAT	Glutaredoxin-1 (Thioltransferase-1) (TTase-1)	1	GLRX1_RAT
7	PD4_AG_21	PD4_AG	21	FALSE	PD4_AG_6	sam	7.57594	1	GLRX1_RAT	Glutaredoxin-1 (Thioltransferase-1) (TTase-1)	1	GLRX1_RAT
7	PD4_AG_22	PD4_AG	22	FALSE	PD4_AG_7	sam	9.16081	1	GLRX1_RAT	Glutaredoxin-1 (Thioltransferase-1) (TTase-1)	1	GLRX1_RAT
7	PD4_AG_23	PD4_AG	23	FALSE	PD4_AG_8	sam	8.06276	1	GLRX1_RAT	Glutaredoxin-1 (Thioltransferase-1) (TTase-1)	1	GLRX1_RAT
7	PD4_AG_24	PD4_AG	24	FALSE	PD4_AG_9	sam	10.4614	1	GLRX1_RAT	Glutaredoxin-1 (Thioltransferase-1) (TTase-1)	1	GLRX1_RAT
7	PD4_AG_25	PD4_AG	25	FALSE	PD4_AG_10	sam	8.19716	1	GLRX1_RAT	Glutaredoxin-1 (Thioltransferase-1) (TTase-1)	1	GLRX1_RAT
7	PD4_AG_27	PD4_AG	27	FALSE	PD4_AG_11	sam	15.4782	1	GLRX1_RAT	Glutaredoxin-1 (Thioltransferase-1) (TTase-1)	1	GLRX1_RAT
7	PD4_AG_29	PD4_AG	29	FALSE	PD4_AG_12	sam	8.7442	1	GLRX1_RAT	Glutaredoxin-1 (Thioltransferase-1) (TTase-1)	1	GLRX1_RAT
7	PD4_AG_30	PD4_AG	30	FALSE	PD4_AG_13	sam	12.7942	1	GLRX1_RAT	Glutaredoxin-1 (Thioltransferase-1) (TTase-1)	1	GLRX1_RAT
7	Phys_31	Phys	31	FALSE	Phys_1	sam	6.12184	1	GLRX1_RAT	Glutaredoxin-1 (Thioltransferase-1) (TTase-1)	1	GLRX1_RAT
7	Phys_32	Phys	32	FALSE	Phys_2	sam	10.3129	1	GLRX1_RAT	Glutaredoxin-1 (Thioltransferase-1) (TTase-1)	1	GLRX1_RAT
7	Phys_33	Phys	33	FALSE	Phys_3	sam	9.10824	1	GLRX1_RAT	Glutaredoxin-1 (Thioltransferase-1) (TTase-1)	1	GLRX1_RAT
7	Phys_34	Phys	34	FALSE	Phys_4	sam	11.5924	1	GLRX1_RAT	Glutaredoxin-1 (Thioltransferase-1) (TTase-1)	1	GLRX1_RAT
7	Phys_35	Phys	35	FALSE	Phys_5	sam	13.4396	1	GLRX1_RAT	Glutaredoxin-1 (Thioltransferase-1) (TTase-1)	1	GLRX1_RAT
7	Phys_36	Phys	36	FALSE	Phys_6	sam	5.91769	1	GLRX1_RAT	Glutaredoxin-1 (Thioltransferase-1) (TTase-1)	1	GLRX1_RAT
7	Phys_37	Phys	37	FALSE	Phys_7	sam	7.85294	1	GLRX1_RAT	Glutaredoxin-1 (Thioltransferase-1) (TTase-1)	1	GLRX1_RAT
7	Phys_38	Phys	38	FALSE	Phys_8	sam	6.69272	1	GLRX1_RAT	Glutaredoxin-1 (Thioltransferase-1) (TTase-1)	1	GLRX1_RAT
7	Phys_39	Phys	39	FALSE	Phys_9	sam	4.36788	1	GLRX1_RAT	Glutaredoxin-1 (Thioltransferase-1) (TTase-1)	1	GLRX1_RAT
7	Phys_40	Phys	40	FALSE	Phys_10	sam	3.10238	1	GLRX1_RAT	Glutaredoxin-1 (Thioltransferase-1) (TTase-1)	1	GLRX1_RAT
7	Phys_41	Phys	41	FALSE	Phys_11	sam	2.23961	1	GLRX1_RAT	Glutaredoxin-1 (Thioltransferase-1) (TTase-1)	1	GLRX1_RAT
7	Phys_42	Phys	42	FALSE	Phys_12	sam	14.1017	1	GLRX1_RAT	Glutaredoxin-1 (Thioltransferase-1) (TTase-1)	1	GLRX1_RAT
7	Phys_43	Phys	43	FALSE	Phys_13	sam	11.7313	1	GLRX1_RAT	Glutaredoxin-1 (Thioltransferase-1) (TTase-1)	1	GLRX1_RAT
7	Phys_44	Phys	44	FALSE	Phys_14	sam	7.50664	1	GLRX1_RAT	Glutaredoxin-1 (Thioltransferase-1) (TTase-1)	1	GLRX1_RAT
7	Phys_45	Phys	45	FALSE	Phys_15	sam	5.1997	1	GLRX1_RAT	Glutaredoxin-1 (Thioltransferase-1) (TTase-1)	1	GLRX1_RAT
7	Phys_AG_46	Phys_AG	46	FALSE	Phys_AG_1	sam	7.55236	1	GLRX1_RAT	Glutaredoxin-1 (Thioltransferase-1) (TTase-1)	1	GLRX1_RAT
7	Phys_AG_47	Phys_AG	47	FALSE	Phys_AG_2	sam	8.57832	1	GLRX1_RAT	Glutaredoxin-1 (Thioltransferase-1) (TTase-1)	1	GLRX1_RAT
7	Phys_AG_48	Phys_AG	48	FALSE	Phys_AG_3	sam	6.16397	1	GLRX1_RAT	Glutaredoxin-1 (Thioltransferase-1) (TTase-1)	1	GLRX1_RAT
7	Phys_AG_49	Phys_AG	49	FALSE	Phys_AG_4	sam	12.1075	1	GLRX1_RAT	Glutaredoxin-1 (Thioltransferase-1) (TTase-1)	1	GLRX1_RAT
7	Phys_AG_50	Phys_AG	50	FALSE	Phys_AG_5	sam	7.25088	1	GLRX1_RAT	Glutaredoxin-1 (Thioltransferase-1) (TTase-1)	1	GLRX1_RAT
7	Phys_AG_51	Phys_AG	51	FALSE	Phys_AG_6	sam	10.1982	1	GLRX1_RAT	Glutaredoxin-1 (Thioltransferase-1) (TTase-1)	1	GLRX1_RAT
7	Phys_AG_53	Phys_AG	53	FALSE	Phys_AG_7	sam	9.70256	1	GLRX1_RAT	Glutaredoxin-1 (Thioltransferase-1) (TTase-1)	1	GLRX1_RAT
7	Phys_AG_54	Phys_AG	54	FALSE	Phys_AG_8	sam	20.9752	1	GLRX1_RAT	Glutaredoxin-1 (Thioltransferase-1) (TTase-1)	1	GLRX1_RAT
7	Phys_AG_56	Phys_AG	56	FALSE	Phys_AG_9	sam	7.67482	1	GLRX1_RAT	Glutaredoxin-1 (Thioltransferase-1) (TTase-1)	1	GLRX1_RAT
7	Phys_AG_58	Phys_AG	58	FALSE	Phys_AG_10	sam	3.23381	1	GLRX1_RAT	Glutaredoxin-1 (Thioltransferase-1) (TTase-1)	1	GLRX1_RAT
7	Phys_AG_60	Phys_AG	60	FALSE	Phys_AG_11	sam	15.3517	1	GLRX1_RAT	Glutaredoxin-1 (Thioltransferase-1) (TTase-1)	1	GLRX1_RAT
7	Con_62	Con	62	FALSE	Con_1	ips	7.68614	1	GLRX1_RAT	Glutaredoxin-1 (Thioltransferase-1) (TTase-1)	1	GLRX1_RAT
7	Con_63	Con	63	FALSE	Con_2	ips	6.36633	1	GLRX1_RAT	Glutaredoxin-1 (Thioltransferase-1) (TTase-1)	1	GLRX1_RAT
7	Con_65	Con	65	FALSE	Con_3	ips	7.3574	1	GLRX1_RAT	Glutaredoxin-1 (Thioltransferase-1) (TTase-1)	1	GLRX1_RAT
7	Con_66	Con	66	FALSE	Con_4	ips	1.23497	1	GLRX1_RAT	Glutaredoxin-1 (Thioltransferase-1) (TTase-1)	1	GLRX1_RAT
7	Con_67	Con	67	FALSE	Con_5	ips	3.25028	1	GLRX1_RAT	Glutaredoxin-1 (Thioltransferase-1) (TTase-1)	1	GLRX1_RAT
7	Con_68	Con	68	FALSE	Con_6	ips	7.48048	1	GLRX1_RAT	Glutaredoxin-1 (Thioltransferase-1) (TTase-1)	1	GLRX1_RAT
7	PD4_1	PD4	1	FALSE	PD4_1	ips	9.23778	1	GLRX1_RAT	Glutaredoxin-1 (Thioltransferase-1) (TTase-1)	1	GLRX1_RAT
7	PD4_11	PD4	11	FALSE	PD4_2	ips	6.42274	1	GLRX1_RAT	Glutaredoxin-1 (Thioltransferase-1) (TTase-1)	1	GLRX1_RAT
7	PD4_12	PD4	12	FALSE	PD4_3	ips	7.23193	1	GLRX1_RAT	Glutaredoxin-1 (Thioltransferase-1) (TTase-1)	1	GLRX1_RAT
7	PD4_13	PD4	13	FALSE	PD4_4	ips	9.28584	1	GLRX1_RAT	Glutaredoxin-1 (Thioltransferase-1) (TTase-1)	1	GLRX1_RAT
7	PD4_14	PD4	14	FALSE	PD4_5	ips	5.35674	1	GLRX1_RAT	Glutaredoxin-1 (Thioltransferase-1) (TTase-1)	1	GLRX1_RAT
7	PD4_15	PD4	15	FALSE	PD4_6	ips	5.93089	1	GLRX1_RAT	Glutaredoxin-1 (Thioltransferase-1) (TTase-1)	1	GLRX1_RAT
7	PD4_3	PD4	3	FALSE	PD4_7	ips	5.66272	1	GLRX1_RAT	Glutaredoxin-1 (Thioltransferase-1) (TTase-1)	1	GLRX1_RAT
7	PD4_4	PD4	4	FALSE	PD4_8	ips	6.81182	1	GLRX1_RAT	Glutaredoxin-1 (Thioltransferase-1) (TTase-1)	1	GLRX1_RAT
7	PD4_5	PD4	5	FALSE	PD4_9	ips	9.85892	1	GLRX1_RAT	Glutaredoxin-1 (Thioltransferase-1) (TTase-1)	1	GLRX1_RAT
7	PD4_6	PD4	6	FALSE	PD4_10	ips	7.05424	1	GLRX1_RAT	Glutaredoxin-1 (Thioltransferase-1) (TTase-1)	1	GLRX1_RAT
7	PD4_61	PD4	61	FALSE	PD4_11	ips	6.92522	1	GLRX1_RAT	Glutaredoxin-1 (Thioltransferase-1) (TTase-1)	1	GLRX1_RAT
7	PD4_7	PD4	7	FALSE	PD4_12	ips	5.17082	1	GLRX1_RAT	Glutaredoxin-1 (Thioltransferase-1) (TTase-1)	1	GLRX1_RAT
7	PD4_8	PD4	8	FALSE	PD4_13	ips	1.85886	1	GLRX1_RAT	Glutaredoxin-1 (Thioltransferase-1) (TTase-1)	1	GLRX1_RAT
7	PD4_9	PD4	9	FALSE	PD4_14	ips	8.22185	1	GLRX1_RAT	Glutaredoxin-1 (Thioltransferase-1) (TTase-1)	1	GLRX1_RAT
7	PD4_AG_16	PD4_AG	16	FALSE	PD4_AG_1	ips	5.28038	1	GLRX1_RAT	Glutaredoxin-1 (Thioltransferase-1) (TTase-1)	1	GLRX1_RAT
7	PD4_AG_17	PD4_AG	17	FALSE	PD4_AG_2	ips	7.26909	1	GLRX1_RAT	Glutaredoxin-1 (Thioltransferase-1) (TTase-1)	1	GLRX1_RAT
7	PD4_AG_18	PD4_AG	18	FALSE	PD4_AG_3	ips	2.54648	1	GLRX1_RAT	Glutaredoxin-1 (Thioltransferase-1) (TTase-1)	1	GLRX1_RAT
7	PD4_AG_19	PD4_AG	19	FALSE	PD4_AG_4	ips	11.0091	1	GLRX1_RAT	Glutaredoxin-1 (Thioltransferase-1) (TTase-1)	1	GLRX1_RAT
7	PD4_AG_20	PD4_AG	20	FALSE	PD4_AG_5	ips	5.52301	1	GLRX1_RAT	Glutaredoxin-1 (Thioltransferase-1) (TTase-1)	1	GLRX1_RAT
7	PD4_AG_21	PD4_AG	21	FALSE	PD4_AG_6	ips	7.82608	1	GLRX1_RAT	Glutaredoxin-1 (Thioltransferase-1) (TTase-1)	1	GLRX1_RAT
7	PD4_AG_22	PD4_AG	22	FALSE	PD4_AG_7	ips	3.10511	1	GLRX1_RAT	Glutaredoxin-1 (Thioltransferase-1) (TTase-1)	1	GLRX1_RAT
7	PD4_AG_23	PD4_AG	23	FALSE	PD4_AG_8	ips	7.44389	1	GLRX1_RAT	Glutaredoxin-1 (Thioltransferase-1) (TTase-1)	1	GLRX1_RAT
7	PD4_AG_24	PD4_AG	24	FALSE	PD4_AG_9	ips	5.3172	1	GLRX1_RAT	Glutaredoxin-1 (Thioltransferase-1) (TTase-1)	1	GLRX1_RAT
7	PD4_AG_25	PD4_AG	25	FALSE	PD4_AG_10	ips	7.70844	1	GLRX1_RAT	Glutaredoxin-1 (Thioltransferase-1) (TTase-1)	1	GLRX1_RAT
7	PD4_AG_27	PD4_AG	27	FALSE	PD4_AG_11	ips	8.19245	1	GLRX1_RAT	Glutaredoxin-1 (Thioltransferase-1) (TTase-1)	1	GLRX1_RAT
7	PD4_AG_29	PD4_AG	29	FALSE	PD4_AG_12	ips	6.92986	1	GLRX1_RAT	Glutaredoxin-1 (Thioltransferase-1) (TTase-1)	1	GLRX1_RAT
7	PD4_AG_30	PD4_AG	30	FALSE	PD4_AG_13	ips	11.1523	1	GLRX1_RAT	Glutaredoxin-1 (Thioltransferase-1) (TTase-1)	1	GLRX1_RAT
7	Phys_31	Phys	31	FALSE	Phys_1	ips	3.95728	1	GLRX1_RAT	Glutaredoxin-1 (Thioltransferase-1) (TTase-1)	1	GLRX1_RAT
7	Phys_32	Phys	32	FALSE	Phys_2	ips	3.825	1	GLRX1_RAT	Glutaredoxin-1 (Thioltransferase-1) (TTase-1)	1	GLRX1_RAT
7	Phys_33	Phys	33	FALSE	Phys_3	ips	7.09794	1	GLRX1_RAT	Glutaredoxin-1 (Thioltransferase-1) (TTase-1)	1	GLRX1_RAT
7	Phys_34	Phys	34	FALSE	Phys_4	ips	8.54359	1	GLRX1_RAT	Glutaredoxin-1 (Thioltransferase-1) (TTase-1)	1	GLRX1_RAT
7	Phys_35	Phys	35	FALSE	Phys_5	ips	6.03928	1	GLRX1_RAT	Glutaredoxin-1 (Thioltransferase-1) (TTase-1)	1	GLRX1_RAT
7	Phys_36	Phys	36	FALSE	Phys_6	ips	8.72521	1	GLRX1_RAT	Glutaredoxin-1 (Thioltransferase-1) (TTase-1)	1	GLRX1_RAT
7	Phys_37	Phys	37	FALSE	Phys_7	ips	6.65541	1	GLRX1_RAT	Glutaredoxin-1 (Thioltransferase-1) (TTase-1)	1	GLRX1_RAT
7	Phys_38	Phys	38	FALSE	Phys_8	ips	11.2911	1	GLRX1_RAT	Glutaredoxin-1 (Thioltransferase-1) (TTase-1)	1	GLRX1_RAT
7	Phys_39	Phys	39	FALSE	Phys_9	ips	9.12477	1	GLRX1_RAT	Glutaredoxin-1 (Thioltransferase-1) (TTase-1)	1	GLRX1_RAT
7	Phys_40	Phys	40	FALSE	Phys_10	ips	7.08539	1	GLRX1_RAT	Glutaredoxin-1 (Thioltransferase-1) (TTase-1)	1	GLRX1_RAT
7	Phys_41	Phys	41	FALSE	Phys_11	ips	3.17437	1	GLRX1_RAT	Glutaredoxin-1 (Thioltransferase-1) (TTase-1)	1	GLRX1_RAT
7	Phys_42	Phys	42	FALSE	Phys_12	ips	9.07002	1	GLRX1_RAT	Glutaredoxin-1 (Thioltransferase-1) (TTase-1)	1	GLRX1_RAT
7	Phys_43	Phys	43	FALSE	Phys_13	ips	6.22198	1	GLRX1_RAT	Glutaredoxin-1 (Thioltransferase-1) (TTase-1)	1	GLRX1_RAT
7	Phys_44	Phys	44	FALSE	Phys_14	ips	4.81294	1	GLRX1_RAT	Glutaredoxin-1 (Thioltransferase-1) (TTase-1)	1	GLRX1_RAT
7	Phys_45	Phys	45	FALSE	Phys_15	ips	4.88348	1	GLRX1_RAT	Glutaredoxin-1 (Thioltransferase-1) (TTase-1)	1	GLRX1_RAT
7	Phys_AG_46	Phys_AG	46	FALSE	Phys_AG_1	ips	6.98408	1	GLRX1_RAT	Glutaredoxin-1 (Thioltransferase-1) (TTase-1)	1	GLRX1_RAT
7	Phys_AG_47	Phys_AG	47	FALSE	Phys_AG_2	ips	7.83054	1	GLRX1_RAT	Glutaredoxin-1 (Thioltransferase-1) (TTase-1)	1	GLRX1_RAT
7	Phys_AG_48	Phys_AG	48	FALSE	Phys_AG_3	ips	5.1783	1	GLRX1_RAT	Glutaredoxin-1 (Thioltransferase-1) (TTase-1)	1	GLRX1_RAT
7	Phys_AG_49	Phys_AG	49	FALSE	Phys_AG_4	ips	9.85094	1	GLRX1_RAT	Glutaredoxin-1 (Thioltransferase-1) (TTase-1)	1	GLRX1_RAT
7	Phys_AG_50	Phys_AG	50	FALSE	Phys_AG_5	ips	6.11095	1	GLRX1_RAT	Glutaredoxin-1 (Thioltransferase-1) (TTase-1)	1	GLRX1_RAT
7	Phys_AG_51	Phys_AG	51	FALSE	Phys_AG_6	ips	9.34808	1	GLRX1_RAT	Glutaredoxin-1 (Thioltransferase-1) (TTase-1)	1	GLRX1_RAT
7	Phys_AG_53	Phys_AG	53	FALSE	Phys_AG_7	ips	5.89077	1	GLRX1_RAT	Glutaredoxin-1 (Thioltransferase-1) (TTase-1)	1	GLRX1_RAT
7	Phys_AG_54	Phys_AG	54	FALSE	Phys_AG_8	ips	9.97903	1	GLRX1_RAT	Glutaredoxin-1 (Thioltransferase-1) (TTase-1)	1	GLRX1_RAT
7	Phys_AG_56	Phys_AG	56	FALSE	Phys_AG_9	ips	9.92613	1	GLRX1_RAT	Glutaredoxin-1 (Thioltransferase-1) (TTase-1)	1	GLRX1_RAT
7	Phys_AG_58	Phys_AG	58	FALSE	Phys_AG_10	ips	7.8514	1	GLRX1_RAT	Glutaredoxin-1 (Thioltransferase-1) (TTase-1)	1	GLRX1_RAT
7	Phys_AG_60	Phys_AG	60	FALSE	Phys_AG_11	ips	11.31	1	GLRX1_RAT	Glutaredoxin-1 (Thioltransferase-1) (TTase-1)	1	GLRX1_RAT
8	Con_62	Con	62	TRUE	Con_1	sam	1.03905	3	A1I3_RAT	Alpha-1-inhibitor 3 (Alpha-1-inhibitor 3 variant II) (Alpha-1-inhibitor III)	2	A1I3_RAT
8	Con_63	Con	63	TRUE	Con_2	sam	0.20693	3	A1I3_RAT	Alpha-1-inhibitor 3 (Alpha-1-inhibitor 3 variant II) (Alpha-1-inhibitor III)	2	A1I3_RAT
8	Con_65	Con	65	TRUE	Con_3	sam	2.18255	3	A1I3_RAT	Alpha-1-inhibitor 3 (Alpha-1-inhibitor 3 variant II) (Alpha-1-inhibitor III)	2	A1I3_RAT
8	Con_66	Con	66	TRUE	Con_4	sam	0.65304	3	A1I3_RAT	Alpha-1-inhibitor 3 (Alpha-1-inhibitor 3 variant II) (Alpha-1-inhibitor III)	2	A1I3_RAT
8	Con_67	Con	67	TRUE	Con_5	sam	0.80262	3	A1I3_RAT	Alpha-1-inhibitor 3 (Alpha-1-inhibitor 3 variant II) (Alpha-1-inhibitor III)	2	A1I3_RAT
8	Con_68	Con	68	TRUE	Con_6	sam	0.22687	3	A1I3_RAT	Alpha-1-inhibitor 3 (Alpha-1-inhibitor 3 variant II) (Alpha-1-inhibitor III)	2	A1I3_RAT
8	PD4_1	PD4	1	TRUE	PD4_1	sam	3.51254	3	A1I3_RAT	Alpha-1-inhibitor 3 (Alpha-1-inhibitor 3 variant II) (Alpha-1-inhibitor III)	2	A1I3_RAT
8	PD4_11	PD4	11	TRUE	PD4_2	sam	3.83049	3	A1I3_RAT	Alpha-1-inhibitor 3 (Alpha-1-inhibitor 3 variant II) (Alpha-1-inhibitor III)	2	A1I3_RAT
8	PD4_12	PD4	12	TRUE	PD4_3	sam	1.34574	3	A1I3_RAT	Alpha-1-inhibitor 3 (Alpha-1-inhibitor 3 variant II) (Alpha-1-inhibitor III)	2	A1I3_RAT
8	PD4_13	PD4	13	TRUE	PD4_4	sam	1.13837	3	A1I3_RAT	Alpha-1-inhibitor 3 (Alpha-1-inhibitor 3 variant II) (Alpha-1-inhibitor III)	2	A1I3_RAT
8	PD4_14	PD4	14	TRUE	PD4_5	sam	2.611	3	A1I3_RAT	Alpha-1-inhibitor 3 (Alpha-1-inhibitor 3 variant II) (Alpha-1-inhibitor III)	2	A1I3_RAT
8	PD4_15	PD4	15	TRUE	PD4_6	sam	1.19536	3	A1I3_RAT	Alpha-1-inhibitor 3 (Alpha-1-inhibitor 3 variant II) (Alpha-1-inhibitor III)	2	A1I3_RAT
8	PD4_3	PD4	3	TRUE	PD4_7	sam	1.15393	3	A1I3_RAT	Alpha-1-inhibitor 3 (Alpha-1-inhibitor 3 variant II) (Alpha-1-inhibitor III)	2	A1I3_RAT
8	PD4_4	PD4	4	TRUE	PD4_8	sam	0.4173	3	A1I3_RAT	Alpha-1-inhibitor 3 (Alpha-1-inhibitor 3 variant II) (Alpha-1-inhibitor III)	2	A1I3_RAT
8	PD4_5	PD4	5	TRUE	PD4_9	sam	3.05802	3	A1I3_RAT	Alpha-1-inhibitor 3 (Alpha-1-inhibitor 3 variant II) (Alpha-1-inhibitor III)	2	A1I3_RAT
8	PD4_6	PD4	6	TRUE	PD4_10	sam	1.79468	3	A1I3_RAT	Alpha-1-inhibitor 3 (Alpha-1-inhibitor 3 variant II) (Alpha-1-inhibitor III)	2	A1I3_RAT
8	PD4_61	PD4	61	TRUE	PD4_11	sam	0.68174	3	A1I3_RAT	Alpha-1-inhibitor 3 (Alpha-1-inhibitor 3 variant II) (Alpha-1-inhibitor III)	2	A1I3_RAT
8	PD4_7	PD4	7	TRUE	PD4_12	sam	1.7288	3	A1I3_RAT	Alpha-1-inhibitor 3 (Alpha-1-inhibitor 3 variant II) (Alpha-1-inhibitor III)	2	A1I3_RAT
8	PD4_8	PD4	8	TRUE	PD4_13	sam	2.6713	3	A1I3_RAT	Alpha-1-inhibitor 3 (Alpha-1-inhibitor 3 variant II) (Alpha-1-inhibitor III)	2	A1I3_RAT
8	PD4_9	PD4	9	TRUE	PD4_14	sam	1.16249	3	A1I3_RAT	Alpha-1-inhibitor 3 (Alpha-1-inhibitor 3 variant II) (Alpha-1-inhibitor III)	2	A1I3_RAT
8	PD4_AG_16	PD4_AG	16	TRUE	PD4_AG_1	sam	1.26429	3	A1I3_RAT	Alpha-1-inhibitor 3 (Alpha-1-inhibitor 3 variant II) (Alpha-1-inhibitor III)	2	A1I3_RAT
8	PD4_AG_17	PD4_AG	17	TRUE	PD4_AG_2	sam	2.64689	3	A1I3_RAT	Alpha-1-inhibitor 3 (Alpha-1-inhibitor 3 variant II) (Alpha-1-inhibitor III)	2	A1I3_RAT
8	PD4_AG_18	PD4_AG	18	TRUE	PD4_AG_3	sam	3.53544	3	A1I3_RAT	Alpha-1-inhibitor 3 (Alpha-1-inhibitor 3 variant II) (Alpha-1-inhibitor III)	2	A1I3_RAT
8	PD4_AG_19	PD4_AG	19	TRUE	PD4_AG_4	sam	1.94517	3	A1I3_RAT	Alpha-1-inhibitor 3 (Alpha-1-inhibitor 3 variant II) (Alpha-1-inhibitor III)	2	A1I3_RAT
8	PD4_AG_20	PD4_AG	20	TRUE	PD4_AG_5	sam	4.12407	3	A1I3_RAT	Alpha-1-inhibitor 3 (Alpha-1-inhibitor 3 variant II) (Alpha-1-inhibitor III)	2	A1I3_RAT
8	PD4_AG_21	PD4_AG	21	TRUE	PD4_AG_6	sam	1.44475	3	A1I3_RAT	Alpha-1-inhibitor 3 (Alpha-1-inhibitor 3 variant II) (Alpha-1-inhibitor III)	2	A1I3_RAT
8	PD4_AG_22	PD4_AG	22	TRUE	PD4_AG_7	sam	0.15782	3	A1I3_RAT	Alpha-1-inhibitor 3 (Alpha-1-inhibitor 3 variant II) (Alpha-1-inhibitor III)	2	A1I3_RAT
8	PD4_AG_23	PD4_AG	23	TRUE	PD4_AG_8	sam	0.97154	3	A1I3_RAT	Alpha-1-inhibitor 3 (Alpha-1-inhibitor 3 variant II) (Alpha-1-inhibitor III)	2	A1I3_RAT
8	PD4_AG_24	PD4_AG	24	TRUE	PD4_AG_9	sam	1.19846	3	A1I3_RAT	Alpha-1-inhibitor 3 (Alpha-1-inhibitor 3 variant II) (Alpha-1-inhibitor III)	2	A1I3_RAT
8	PD4_AG_25	PD4_AG	25	TRUE	PD4_AG_10	sam	2.52367	3	A1I3_RAT	Alpha-1-inhibitor 3 (Alpha-1-inhibitor 3 variant II) (Alpha-1-inhibitor III)	2	A1I3_RAT
8	PD4_AG_27	PD4_AG	27	TRUE	PD4_AG_11	sam	1.06986	3	A1I3_RAT	Alpha-1-inhibitor 3 (Alpha-1-inhibitor 3 variant II) (Alpha-1-inhibitor III)	2	A1I3_RAT
8	PD4_AG_29	PD4_AG	29	TRUE	PD4_AG_12	sam	2.98235	3	A1I3_RAT	Alpha-1-inhibitor 3 (Alpha-1-inhibitor 3 variant II) (Alpha-1-inhibitor III)	2	A1I3_RAT
8	PD4_AG_30	PD4_AG	30	TRUE	PD4_AG_13	sam	1.91454	3	A1I3_RAT	Alpha-1-inhibitor 3 (Alpha-1-inhibitor 3 variant II) (Alpha-1-inhibitor III)	2	A1I3_RAT
8	Phys_31	Phys	31	TRUE	Phys_1	sam	1.06099	3	A1I3_RAT	Alpha-1-inhibitor 3 (Alpha-1-inhibitor 3 variant II) (Alpha-1-inhibitor III)	2	A1I3_RAT
8	Phys_32	Phys	32	TRUE	Phys_2	sam	4.90215	3	A1I3_RAT	Alpha-1-inhibitor 3 (Alpha-1-inhibitor 3 variant II) (Alpha-1-inhibitor III)	2	A1I3_RAT
8	Phys_33	Phys	33	TRUE	Phys_3	sam	3.19752	3	A1I3_RAT	Alpha-1-inhibitor 3 (Alpha-1-inhibitor 3 variant II) (Alpha-1-inhibitor III)	2	A1I3_RAT
8	Phys_34	Phys	34	TRUE	Phys_4	sam	2.90244	3	A1I3_RAT	Alpha-1-inhibitor 3 (Alpha-1-inhibitor 3 variant II) (Alpha-1-inhibitor III)	2	A1I3_RAT
8	Phys_35	Phys	35	TRUE	Phys_5	sam	4.78895	3	A1I3_RAT	Alpha-1-inhibitor 3 (Alpha-1-inhibitor 3 variant II) (Alpha-1-inhibitor III)	2	A1I3_RAT
8	Phys_36	Phys	36	TRUE	Phys_6	sam	1.44495	3	A1I3_RAT	Alpha-1-inhibitor 3 (Alpha-1-inhibitor 3 variant II) (Alpha-1-inhibitor III)	2	A1I3_RAT
8	Phys_37	Phys	37	TRUE	Phys_7	sam	0.49034	3	A1I3_RAT	Alpha-1-inhibitor 3 (Alpha-1-inhibitor 3 variant II) (Alpha-1-inhibitor III)	2	A1I3_RAT
8	Phys_38	Phys	38	TRUE	Phys_8	sam	0.82685	3	A1I3_RAT	Alpha-1-inhibitor 3 (Alpha-1-inhibitor 3 variant II) (Alpha-1-inhibitor III)	2	A1I3_RAT
8	Phys_39	Phys	39	TRUE	Phys_9	sam	1.13404	3	A1I3_RAT	Alpha-1-inhibitor 3 (Alpha-1-inhibitor 3 variant II) (Alpha-1-inhibitor III)	2	A1I3_RAT
8	Phys_40	Phys	40	TRUE	Phys_10	sam	1.17873	3	A1I3_RAT	Alpha-1-inhibitor 3 (Alpha-1-inhibitor 3 variant II) (Alpha-1-inhibitor III)	2	A1I3_RAT
8	Phys_41	Phys	41	TRUE	Phys_11	sam	3.09787	3	A1I3_RAT	Alpha-1-inhibitor 3 (Alpha-1-inhibitor 3 variant II) (Alpha-1-inhibitor III)	2	A1I3_RAT
8	Phys_42	Phys	42	TRUE	Phys_12	sam	0.80924	3	A1I3_RAT	Alpha-1-inhibitor 3 (Alpha-1-inhibitor 3 variant II) (Alpha-1-inhibitor III)	2	A1I3_RAT
8	Phys_43	Phys	43	TRUE	Phys_13	sam	1.02217	3	A1I3_RAT	Alpha-1-inhibitor 3 (Alpha-1-inhibitor 3 variant II) (Alpha-1-inhibitor III)	2	A1I3_RAT
8	Phys_44	Phys	44	TRUE	Phys_14	sam	0.8956	3	A1I3_RAT	Alpha-1-inhibitor 3 (Alpha-1-inhibitor 3 variant II) (Alpha-1-inhibitor III)	2	A1I3_RAT
8	Phys_45	Phys	45	TRUE	Phys_15	sam	1.5656	3	A1I3_RAT	Alpha-1-inhibitor 3 (Alpha-1-inhibitor 3 variant II) (Alpha-1-inhibitor III)	2	A1I3_RAT
8	Phys_AG_46	Phys_AG	46	TRUE	Phys_AG_1	sam	0.71872	3	A1I3_RAT	Alpha-1-inhibitor 3 (Alpha-1-inhibitor 3 variant II) (Alpha-1-inhibitor III)	2	A1I3_RAT
8	Phys_AG_47	Phys_AG	47	TRUE	Phys_AG_2	sam	5.11072	3	A1I3_RAT	Alpha-1-inhibitor 3 (Alpha-1-inhibitor 3 variant II) (Alpha-1-inhibitor III)	2	A1I3_RAT
8	Phys_AG_48	Phys_AG	48	TRUE	Phys_AG_3	sam	2.84536	3	A1I3_RAT	Alpha-1-inhibitor 3 (Alpha-1-inhibitor 3 variant II) (Alpha-1-inhibitor III)	2	A1I3_RAT
8	Phys_AG_49	Phys_AG	49	TRUE	Phys_AG_4	sam	0.73058	3	A1I3_RAT	Alpha-1-inhibitor 3 (Alpha-1-inhibitor 3 variant II) (Alpha-1-inhibitor III)	2	A1I3_RAT
8	Phys_AG_50	Phys_AG	50	TRUE	Phys_AG_5	sam	1.70886	3	A1I3_RAT	Alpha-1-inhibitor 3 (Alpha-1-inhibitor 3 variant II) (Alpha-1-inhibitor III)	2	A1I3_RAT
8	Phys_AG_51	Phys_AG	51	TRUE	Phys_AG_6	sam	1.07701	3	A1I3_RAT	Alpha-1-inhibitor 3 (Alpha-1-inhibitor 3 variant II) (Alpha-1-inhibitor III)	2	A1I3_RAT
8	Phys_AG_53	Phys_AG	53	TRUE	Phys_AG_7	sam	0.59542	3	A1I3_RAT	Alpha-1-inhibitor 3 (Alpha-1-inhibitor 3 variant II) (Alpha-1-inhibitor III)	2	A1I3_RAT
8	Phys_AG_54	Phys_AG	54	TRUE	Phys_AG_8	sam	0.48885	3	A1I3_RAT	Alpha-1-inhibitor 3 (Alpha-1-inhibitor 3 variant II) (Alpha-1-inhibitor III)	2	A1I3_RAT
8	Phys_AG_56	Phys_AG	56	TRUE	Phys_AG_9	sam	1.34479	3	A1I3_RAT	Alpha-1-inhibitor 3 (Alpha-1-inhibitor 3 variant II) (Alpha-1-inhibitor III)	2	A1I3_RAT
8	Phys_AG_58	Phys_AG	58	TRUE	Phys_AG_10	sam	0.20586	3	A1I3_RAT	Alpha-1-inhibitor 3 (Alpha-1-inhibitor 3 variant II) (Alpha-1-inhibitor III)	2	A1I3_RAT
8	Phys_AG_60	Phys_AG	60	TRUE	Phys_AG_11	sam	0.68067	3	A1I3_RAT	Alpha-1-inhibitor 3 (Alpha-1-inhibitor 3 variant II) (Alpha-1-inhibitor III)	2	A1I3_RAT
8	Con_62	Con	62	TRUE	Con_1	ips	0.73201	3	A1I3_RAT	Alpha-1-inhibitor 3 (Alpha-1-inhibitor 3 variant II) (Alpha-1-inhibitor III)	2	A1I3_RAT
8	Con_63	Con	63	TRUE	Con_2	ips	0.83511	3	A1I3_RAT	Alpha-1-inhibitor 3 (Alpha-1-inhibitor 3 variant II) (Alpha-1-inhibitor III)	2	A1I3_RAT
8	Con_65	Con	65	TRUE	Con_3	ips	1.90988	3	A1I3_RAT	Alpha-1-inhibitor 3 (Alpha-1-inhibitor 3 variant II) (Alpha-1-inhibitor III)	2	A1I3_RAT
8	Con_66	Con	66	TRUE	Con_4	ips	0.41997	3	A1I3_RAT	Alpha-1-inhibitor 3 (Alpha-1-inhibitor 3 variant II) (Alpha-1-inhibitor III)	2	A1I3_RAT
8	Con_67	Con	67	TRUE	Con_5	ips	0.94948	3	A1I3_RAT	Alpha-1-inhibitor 3 (Alpha-1-inhibitor 3 variant II) (Alpha-1-inhibitor III)	2	A1I3_RAT
8	Con_68	Con	68	TRUE	Con_6	ips	0.68207	3	A1I3_RAT	Alpha-1-inhibitor 3 (Alpha-1-inhibitor 3 variant II) (Alpha-1-inhibitor III)	2	A1I3_RAT
8	PD4_1	PD4	1	TRUE	PD4_1	ips	3.05488	3	A1I3_RAT	Alpha-1-inhibitor 3 (Alpha-1-inhibitor 3 variant II) (Alpha-1-inhibitor III)	2	A1I3_RAT
8	PD4_11	PD4	11	TRUE	PD4_2	ips	3.02791	3	A1I3_RAT	Alpha-1-inhibitor 3 (Alpha-1-inhibitor 3 variant II) (Alpha-1-inhibitor III)	2	A1I3_RAT
8	PD4_12	PD4	12	TRUE	PD4_3	ips	1.38218	3	A1I3_RAT	Alpha-1-inhibitor 3 (Alpha-1-inhibitor 3 variant II) (Alpha-1-inhibitor III)	2	A1I3_RAT
8	PD4_13	PD4	13	TRUE	PD4_4	ips	0.5332	3	A1I3_RAT	Alpha-1-inhibitor 3 (Alpha-1-inhibitor 3 variant II) (Alpha-1-inhibitor III)	2	A1I3_RAT
8	PD4_14	PD4	14	TRUE	PD4_5	ips	2.52944	3	A1I3_RAT	Alpha-1-inhibitor 3 (Alpha-1-inhibitor 3 variant II) (Alpha-1-inhibitor III)	2	A1I3_RAT
8	PD4_15	PD4	15	TRUE	PD4_6	ips	2.34952	3	A1I3_RAT	Alpha-1-inhibitor 3 (Alpha-1-inhibitor 3 variant II) (Alpha-1-inhibitor III)	2	A1I3_RAT
8	PD4_3	PD4	3	TRUE	PD4_7	ips	2.05479	3	A1I3_RAT	Alpha-1-inhibitor 3 (Alpha-1-inhibitor 3 variant II) (Alpha-1-inhibitor III)	2	A1I3_RAT
8	PD4_4	PD4	4	TRUE	PD4_8	ips	1.16169	3	A1I3_RAT	Alpha-1-inhibitor 3 (Alpha-1-inhibitor 3 variant II) (Alpha-1-inhibitor III)	2	A1I3_RAT
8	PD4_5	PD4	5	TRUE	PD4_9	ips	3.07178	3	A1I3_RAT	Alpha-1-inhibitor 3 (Alpha-1-inhibitor 3 variant II) (Alpha-1-inhibitor III)	2	A1I3_RAT
8	PD4_6	PD4	6	TRUE	PD4_10	ips	2.01511	3	A1I3_RAT	Alpha-1-inhibitor 3 (Alpha-1-inhibitor 3 variant II) (Alpha-1-inhibitor III)	2	A1I3_RAT
8	PD4_61	PD4	61	TRUE	PD4_11	ips	0.48024	3	A1I3_RAT	Alpha-1-inhibitor 3 (Alpha-1-inhibitor 3 variant II) (Alpha-1-inhibitor III)	2	A1I3_RAT
8	PD4_7	PD4	7	TRUE	PD4_12	ips	1.13365	3	A1I3_RAT	Alpha-1-inhibitor 3 (Alpha-1-inhibitor 3 variant II) (Alpha-1-inhibitor III)	2	A1I3_RAT
8	PD4_8	PD4	8	TRUE	PD4_13	ips	1.46827	3	A1I3_RAT	Alpha-1-inhibitor 3 (Alpha-1-inhibitor 3 variant II) (Alpha-1-inhibitor III)	2	A1I3_RAT
8	PD4_9	PD4	9	TRUE	PD4_14	ips	1.27336	3	A1I3_RAT	Alpha-1-inhibitor 3 (Alpha-1-inhibitor 3 variant II) (Alpha-1-inhibitor III)	2	A1I3_RAT
8	PD4_AG_16	PD4_AG	16	TRUE	PD4_AG_1	ips	1.53368	3	A1I3_RAT	Alpha-1-inhibitor 3 (Alpha-1-inhibitor 3 variant II) (Alpha-1-inhibitor III)	2	A1I3_RAT
8	PD4_AG_17	PD4_AG	17	TRUE	PD4_AG_2	ips	3.09838	3	A1I3_RAT	Alpha-1-inhibitor 3 (Alpha-1-inhibitor 3 variant II) (Alpha-1-inhibitor III)	2	A1I3_RAT
8	PD4_AG_18	PD4_AG	18	TRUE	PD4_AG_3	ips	2.60112	3	A1I3_RAT	Alpha-1-inhibitor 3 (Alpha-1-inhibitor 3 variant II) (Alpha-1-inhibitor III)	2	A1I3_RAT
8	PD4_AG_19	PD4_AG	19	TRUE	PD4_AG_4	ips	2.96835	3	A1I3_RAT	Alpha-1-inhibitor 3 (Alpha-1-inhibitor 3 variant II) (Alpha-1-inhibitor III)	2	A1I3_RAT
8	PD4_AG_20	PD4_AG	20	TRUE	PD4_AG_5	ips	2.45147	3	A1I3_RAT	Alpha-1-inhibitor 3 (Alpha-1-inhibitor 3 variant II) (Alpha-1-inhibitor III)	2	A1I3_RAT
8	PD4_AG_21	PD4_AG	21	TRUE	PD4_AG_6	ips	1.86227	3	A1I3_RAT	Alpha-1-inhibitor 3 (Alpha-1-inhibitor 3 variant II) (Alpha-1-inhibitor III)	2	A1I3_RAT
8	PD4_AG_22	PD4_AG	22	TRUE	PD4_AG_7	ips	0.15913	3	A1I3_RAT	Alpha-1-inhibitor 3 (Alpha-1-inhibitor 3 variant II) (Alpha-1-inhibitor III)	2	A1I3_RAT
8	PD4_AG_23	PD4_AG	23	TRUE	PD4_AG_8	ips	0.94256	3	A1I3_RAT	Alpha-1-inhibitor 3 (Alpha-1-inhibitor 3 variant II) (Alpha-1-inhibitor III)	2	A1I3_RAT
8	PD4_AG_24	PD4_AG	24	TRUE	PD4_AG_9	ips	1.69341	3	A1I3_RAT	Alpha-1-inhibitor 3 (Alpha-1-inhibitor 3 variant II) (Alpha-1-inhibitor III)	2	A1I3_RAT
8	PD4_AG_25	PD4_AG	25	TRUE	PD4_AG_10	ips	2.03432	3	A1I3_RAT	Alpha-1-inhibitor 3 (Alpha-1-inhibitor 3 variant II) (Alpha-1-inhibitor III)	2	A1I3_RAT
8	PD4_AG_27	PD4_AG	27	TRUE	PD4_AG_11	ips	0.81903	3	A1I3_RAT	Alpha-1-inhibitor 3 (Alpha-1-inhibitor 3 variant II) (Alpha-1-inhibitor III)	2	A1I3_RAT
8	PD4_AG_29	PD4_AG	29	TRUE	PD4_AG_12	ips	2.53078	3	A1I3_RAT	Alpha-1-inhibitor 3 (Alpha-1-inhibitor 3 variant II) (Alpha-1-inhibitor III)	2	A1I3_RAT
8	PD4_AG_30	PD4_AG	30	TRUE	PD4_AG_13	ips	1.14089	3	A1I3_RAT	Alpha-1-inhibitor 3 (Alpha-1-inhibitor 3 variant II) (Alpha-1-inhibitor III)	2	A1I3_RAT
8	Phys_31	Phys	31	TRUE	Phys_1	ips	1.22625	3	A1I3_RAT	Alpha-1-inhibitor 3 (Alpha-1-inhibitor 3 variant II) (Alpha-1-inhibitor III)	2	A1I3_RAT
8	Phys_32	Phys	32	TRUE	Phys_2	ips	2.6275	3	A1I3_RAT	Alpha-1-inhibitor 3 (Alpha-1-inhibitor 3 variant II) (Alpha-1-inhibitor III)	2	A1I3_RAT
8	Phys_33	Phys	33	TRUE	Phys_3	ips	3.53858	3	A1I3_RAT	Alpha-1-inhibitor 3 (Alpha-1-inhibitor 3 variant II) (Alpha-1-inhibitor III)	2	A1I3_RAT
8	Phys_34	Phys	34	TRUE	Phys_4	ips	1.82482	3	A1I3_RAT	Alpha-1-inhibitor 3 (Alpha-1-inhibitor 3 variant II) (Alpha-1-inhibitor III)	2	A1I3_RAT
8	Phys_35	Phys	35	TRUE	Phys_5	ips	2.72536	3	A1I3_RAT	Alpha-1-inhibitor 3 (Alpha-1-inhibitor 3 variant II) (Alpha-1-inhibitor III)	2	A1I3_RAT
8	Phys_36	Phys	36	TRUE	Phys_6	ips	1.19053	3	A1I3_RAT	Alpha-1-inhibitor 3 (Alpha-1-inhibitor 3 variant II) (Alpha-1-inhibitor III)	2	A1I3_RAT
8	Phys_37	Phys	37	TRUE	Phys_7	ips	0.88766	3	A1I3_RAT	Alpha-1-inhibitor 3 (Alpha-1-inhibitor 3 variant II) (Alpha-1-inhibitor III)	2	A1I3_RAT
8	Phys_38	Phys	38	TRUE	Phys_8	ips	0.57307	3	A1I3_RAT	Alpha-1-inhibitor 3 (Alpha-1-inhibitor 3 variant II) (Alpha-1-inhibitor III)	2	A1I3_RAT
8	Phys_39	Phys	39	TRUE	Phys_9	ips	1.79756	3	A1I3_RAT	Alpha-1-inhibitor 3 (Alpha-1-inhibitor 3 variant II) (Alpha-1-inhibitor III)	2	A1I3_RAT
8	Phys_40	Phys	40	TRUE	Phys_10	ips	1.39196	3	A1I3_RAT	Alpha-1-inhibitor 3 (Alpha-1-inhibitor 3 variant II) (Alpha-1-inhibitor III)	2	A1I3_RAT
8	Phys_41	Phys	41	TRUE	Phys_11	ips	2.02368	3	A1I3_RAT	Alpha-1-inhibitor 3 (Alpha-1-inhibitor 3 variant II) (Alpha-1-inhibitor III)	2	A1I3_RAT
8	Phys_42	Phys	42	TRUE	Phys_12	ips	1.28866	3	A1I3_RAT	Alpha-1-inhibitor 3 (Alpha-1-inhibitor 3 variant II) (Alpha-1-inhibitor III)	2	A1I3_RAT
8	Phys_43	Phys	43	TRUE	Phys_13	ips	1.33137	3	A1I3_RAT	Alpha-1-inhibitor 3 (Alpha-1-inhibitor 3 variant II) (Alpha-1-inhibitor III)	2	A1I3_RAT
8	Phys_44	Phys	44	TRUE	Phys_14	ips	0.99485	3	A1I3_RAT	Alpha-1-inhibitor 3 (Alpha-1-inhibitor 3 variant II) (Alpha-1-inhibitor III)	2	A1I3_RAT
8	Phys_45	Phys	45	TRUE	Phys_15	ips	1.14654	3	A1I3_RAT	Alpha-1-inhibitor 3 (Alpha-1-inhibitor 3 variant II) (Alpha-1-inhibitor III)	2	A1I3_RAT
8	Phys_AG_46	Phys_AG	46	TRUE	Phys_AG_1	ips	1.22714	3	A1I3_RAT	Alpha-1-inhibitor 3 (Alpha-1-inhibitor 3 variant II) (Alpha-1-inhibitor III)	2	A1I3_RAT
8	Phys_AG_47	Phys_AG	47	TRUE	Phys_AG_2	ips	2.25651	3	A1I3_RAT	Alpha-1-inhibitor 3 (Alpha-1-inhibitor 3 variant II) (Alpha-1-inhibitor III)	2	A1I3_RAT
8	Phys_AG_48	Phys_AG	48	TRUE	Phys_AG_3	ips	2.15642	3	A1I3_RAT	Alpha-1-inhibitor 3 (Alpha-1-inhibitor 3 variant II) (Alpha-1-inhibitor III)	2	A1I3_RAT
8	Phys_AG_49	Phys_AG	49	TRUE	Phys_AG_4	ips	0.63151	3	A1I3_RAT	Alpha-1-inhibitor 3 (Alpha-1-inhibitor 3 variant II) (Alpha-1-inhibitor III)	2	A1I3_RAT
8	Phys_AG_50	Phys_AG	50	TRUE	Phys_AG_5	ips	1.47214	3	A1I3_RAT	Alpha-1-inhibitor 3 (Alpha-1-inhibitor 3 variant II) (Alpha-1-inhibitor III)	2	A1I3_RAT
8	Phys_AG_51	Phys_AG	51	TRUE	Phys_AG_6	ips	1.3967	3	A1I3_RAT	Alpha-1-inhibitor 3 (Alpha-1-inhibitor 3 variant II) (Alpha-1-inhibitor III)	2	A1I3_RAT
8	Phys_AG_53	Phys_AG	53	TRUE	Phys_AG_7	ips	0.65568	3	A1I3_RAT	Alpha-1-inhibitor 3 (Alpha-1-inhibitor 3 variant II) (Alpha-1-inhibitor III)	2	A1I3_RAT
8	Phys_AG_54	Phys_AG	54	TRUE	Phys_AG_8	ips	0.58463	3	A1I3_RAT	Alpha-1-inhibitor 3 (Alpha-1-inhibitor 3 variant II) (Alpha-1-inhibitor III)	2	A1I3_RAT
8	Phys_AG_56	Phys_AG	56	TRUE	Phys_AG_9	ips	1.94077	3	A1I3_RAT	Alpha-1-inhibitor 3 (Alpha-1-inhibitor 3 variant II) (Alpha-1-inhibitor III)	2	A1I3_RAT
8	Phys_AG_58	Phys_AG	58	TRUE	Phys_AG_10	ips	0.53416	3	A1I3_RAT	Alpha-1-inhibitor 3 (Alpha-1-inhibitor 3 variant II) (Alpha-1-inhibitor III)	2	A1I3_RAT
8	Phys_AG_60	Phys_AG	60	TRUE	Phys_AG_11	ips	1.01005	3	A1I3_RAT	Alpha-1-inhibitor 3 (Alpha-1-inhibitor 3 variant II) (Alpha-1-inhibitor III)	2	A1I3_RAT
9	Con_62	Con	62	TRUE	Con_1	sam	0.35567	1	A1I3_RAT	Alpha-1-inhibitor 3 (Alpha-1-inhibitor 3 variant II) (Alpha-1-inhibitor III)	2	A1I3_RAT
9	Con_63	Con	63	TRUE	Con_2	sam	0.19728	1	A1I3_RAT	Alpha-1-inhibitor 3 (Alpha-1-inhibitor 3 variant II) (Alpha-1-inhibitor III)	2	A1I3_RAT
9	Con_65	Con	65	TRUE	Con_3	sam	1.41809	1	A1I3_RAT	Alpha-1-inhibitor 3 (Alpha-1-inhibitor 3 variant II) (Alpha-1-inhibitor III)	2	A1I3_RAT
9	Con_66	Con	66	TRUE	Con_4	sam	0.77693	1	A1I3_RAT	Alpha-1-inhibitor 3 (Alpha-1-inhibitor 3 variant II) (Alpha-1-inhibitor III)	2	A1I3_RAT
9	Con_67	Con	67	TRUE	Con_5	sam	0.42691	1	A1I3_RAT	Alpha-1-inhibitor 3 (Alpha-1-inhibitor 3 variant II) (Alpha-1-inhibitor III)	2	A1I3_RAT
9	Con_68	Con	68	TRUE	Con_6	sam	0.20859	1	A1I3_RAT	Alpha-1-inhibitor 3 (Alpha-1-inhibitor 3 variant II) (Alpha-1-inhibitor III)	2	A1I3_RAT
9	PD4_1	PD4	1	TRUE	PD4_1	sam	3.68352	1	A1I3_RAT	Alpha-1-inhibitor 3 (Alpha-1-inhibitor 3 variant II) (Alpha-1-inhibitor III)	2	A1I3_RAT
9	PD4_11	PD4	11	TRUE	PD4_2	sam	3.24729	1	A1I3_RAT	Alpha-1-inhibitor 3 (Alpha-1-inhibitor 3 variant II) (Alpha-1-inhibitor III)	2	A1I3_RAT
9	PD4_12	PD4	12	TRUE	PD4_3	sam	1.15115	1	A1I3_RAT	Alpha-1-inhibitor 3 (Alpha-1-inhibitor 3 variant II) (Alpha-1-inhibitor III)	2	A1I3_RAT
9	PD4_13	PD4	13	TRUE	PD4_4	sam	0.86159	1	A1I3_RAT	Alpha-1-inhibitor 3 (Alpha-1-inhibitor 3 variant II) (Alpha-1-inhibitor III)	2	A1I3_RAT
9	PD4_14	PD4	14	TRUE	PD4_5	sam	0.70539	1	A1I3_RAT	Alpha-1-inhibitor 3 (Alpha-1-inhibitor 3 variant II) (Alpha-1-inhibitor III)	2	A1I3_RAT
9	PD4_15	PD4	15	TRUE	PD4_6	sam	0.95842	1	A1I3_RAT	Alpha-1-inhibitor 3 (Alpha-1-inhibitor 3 variant II) (Alpha-1-inhibitor III)	2	A1I3_RAT
9	PD4_3	PD4	3	TRUE	PD4_7	sam	1.29458	1	A1I3_RAT	Alpha-1-inhibitor 3 (Alpha-1-inhibitor 3 variant II) (Alpha-1-inhibitor III)	2	A1I3_RAT
9	PD4_4	PD4	4	TRUE	PD4_8	sam	0.28514	1	A1I3_RAT	Alpha-1-inhibitor 3 (Alpha-1-inhibitor 3 variant II) (Alpha-1-inhibitor III)	2	A1I3_RAT
9	PD4_5	PD4	5	TRUE	PD4_9	sam	1.00022	1	A1I3_RAT	Alpha-1-inhibitor 3 (Alpha-1-inhibitor 3 variant II) (Alpha-1-inhibitor III)	2	A1I3_RAT
9	PD4_6	PD4	6	TRUE	PD4_10	sam	1.63651	1	A1I3_RAT	Alpha-1-inhibitor 3 (Alpha-1-inhibitor 3 variant II) (Alpha-1-inhibitor III)	2	A1I3_RAT
9	PD4_61	PD4	61	TRUE	PD4_11	sam	0.37153	1	A1I3_RAT	Alpha-1-inhibitor 3 (Alpha-1-inhibitor 3 variant II) (Alpha-1-inhibitor III)	2	A1I3_RAT
9	PD4_7	PD4	7	TRUE	PD4_12	sam	1.63713	1	A1I3_RAT	Alpha-1-inhibitor 3 (Alpha-1-inhibitor 3 variant II) (Alpha-1-inhibitor III)	2	A1I3_RAT
9	PD4_8	PD4	8	TRUE	PD4_13	sam	3.08534	1	A1I3_RAT	Alpha-1-inhibitor 3 (Alpha-1-inhibitor 3 variant II) (Alpha-1-inhibitor III)	2	A1I3_RAT
9	PD4_9	PD4	9	TRUE	PD4_14	sam	1.06081	1	A1I3_RAT	Alpha-1-inhibitor 3 (Alpha-1-inhibitor 3 variant II) (Alpha-1-inhibitor III)	2	A1I3_RAT
9	PD4_AG_16	PD4_AG	16	TRUE	PD4_AG_1	sam	0.88597	1	A1I3_RAT	Alpha-1-inhibitor 3 (Alpha-1-inhibitor 3 variant II) (Alpha-1-inhibitor III)	2	A1I3_RAT
9	PD4_AG_17	PD4_AG	17	TRUE	PD4_AG_2	sam	2.53466	1	A1I3_RAT	Alpha-1-inhibitor 3 (Alpha-1-inhibitor 3 variant II) (Alpha-1-inhibitor III)	2	A1I3_RAT
9	PD4_AG_18	PD4_AG	18	TRUE	PD4_AG_3	sam	2.42773	1	A1I3_RAT	Alpha-1-inhibitor 3 (Alpha-1-inhibitor 3 variant II) (Alpha-1-inhibitor III)	2	A1I3_RAT
9	PD4_AG_19	PD4_AG	19	TRUE	PD4_AG_4	sam	1.18302	1	A1I3_RAT	Alpha-1-inhibitor 3 (Alpha-1-inhibitor 3 variant II) (Alpha-1-inhibitor III)	2	A1I3_RAT
9	PD4_AG_20	PD4_AG	20	TRUE	PD4_AG_5	sam	3.37429	1	A1I3_RAT	Alpha-1-inhibitor 3 (Alpha-1-inhibitor 3 variant II) (Alpha-1-inhibitor III)	2	A1I3_RAT
9	PD4_AG_21	PD4_AG	21	TRUE	PD4_AG_6	sam	1.55893	1	A1I3_RAT	Alpha-1-inhibitor 3 (Alpha-1-inhibitor 3 variant II) (Alpha-1-inhibitor III)	2	A1I3_RAT
9	PD4_AG_22	PD4_AG	22	TRUE	PD4_AG_7	sam	0.08235	1	A1I3_RAT	Alpha-1-inhibitor 3 (Alpha-1-inhibitor 3 variant II) (Alpha-1-inhibitor III)	2	A1I3_RAT
9	PD4_AG_23	PD4_AG	23	TRUE	PD4_AG_8	sam	0.75468	1	A1I3_RAT	Alpha-1-inhibitor 3 (Alpha-1-inhibitor 3 variant II) (Alpha-1-inhibitor III)	2	A1I3_RAT
9	PD4_AG_24	PD4_AG	24	TRUE	PD4_AG_9	sam	1.06275	1	A1I3_RAT	Alpha-1-inhibitor 3 (Alpha-1-inhibitor 3 variant II) (Alpha-1-inhibitor III)	2	A1I3_RAT
9	PD4_AG_25	PD4_AG	25	TRUE	PD4_AG_10	sam	2.01638	1	A1I3_RAT	Alpha-1-inhibitor 3 (Alpha-1-inhibitor 3 variant II) (Alpha-1-inhibitor III)	2	A1I3_RAT
9	PD4_AG_27	PD4_AG	27	TRUE	PD4_AG_11	sam	0.69263	1	A1I3_RAT	Alpha-1-inhibitor 3 (Alpha-1-inhibitor 3 variant II) (Alpha-1-inhibitor III)	2	A1I3_RAT
9	PD4_AG_29	PD4_AG	29	TRUE	PD4_AG_12	sam	1.48243	1	A1I3_RAT	Alpha-1-inhibitor 3 (Alpha-1-inhibitor 3 variant II) (Alpha-1-inhibitor III)	2	A1I3_RAT
9	PD4_AG_30	PD4_AG	30	TRUE	PD4_AG_13	sam	1.78789	1	A1I3_RAT	Alpha-1-inhibitor 3 (Alpha-1-inhibitor 3 variant II) (Alpha-1-inhibitor III)	2	A1I3_RAT
9	Phys_31	Phys	31	TRUE	Phys_1	sam	0.65586	1	A1I3_RAT	Alpha-1-inhibitor 3 (Alpha-1-inhibitor 3 variant II) (Alpha-1-inhibitor III)	2	A1I3_RAT
9	Phys_32	Phys	32	TRUE	Phys_2	sam	3.40428	1	A1I3_RAT	Alpha-1-inhibitor 3 (Alpha-1-inhibitor 3 variant II) (Alpha-1-inhibitor III)	2	A1I3_RAT
9	Phys_33	Phys	33	TRUE	Phys_3	sam	1.86346	1	A1I3_RAT	Alpha-1-inhibitor 3 (Alpha-1-inhibitor 3 variant II) (Alpha-1-inhibitor III)	2	A1I3_RAT
9	Phys_34	Phys	34	TRUE	Phys_4	sam	1.62333	1	A1I3_RAT	Alpha-1-inhibitor 3 (Alpha-1-inhibitor 3 variant II) (Alpha-1-inhibitor III)	2	A1I3_RAT
9	Phys_35	Phys	35	TRUE	Phys_5	sam	4.08017	1	A1I3_RAT	Alpha-1-inhibitor 3 (Alpha-1-inhibitor 3 variant II) (Alpha-1-inhibitor III)	2	A1I3_RAT
9	Phys_36	Phys	36	TRUE	Phys_6	sam	1.09526	1	A1I3_RAT	Alpha-1-inhibitor 3 (Alpha-1-inhibitor 3 variant II) (Alpha-1-inhibitor III)	2	A1I3_RAT
9	Phys_37	Phys	37	TRUE	Phys_7	sam	0.35658	1	A1I3_RAT	Alpha-1-inhibitor 3 (Alpha-1-inhibitor 3 variant II) (Alpha-1-inhibitor III)	2	A1I3_RAT
9	Phys_38	Phys	38	TRUE	Phys_8	sam	0.61572	1	A1I3_RAT	Alpha-1-inhibitor 3 (Alpha-1-inhibitor 3 variant II) (Alpha-1-inhibitor III)	2	A1I3_RAT
9	Phys_39	Phys	39	TRUE	Phys_9	sam	0.86234	1	A1I3_RAT	Alpha-1-inhibitor 3 (Alpha-1-inhibitor 3 variant II) (Alpha-1-inhibitor III)	2	A1I3_RAT
9	Phys_40	Phys	40	TRUE	Phys_10	sam	0.41989	1	A1I3_RAT	Alpha-1-inhibitor 3 (Alpha-1-inhibitor 3 variant II) (Alpha-1-inhibitor III)	2	A1I3_RAT
9	Phys_41	Phys	41	TRUE	Phys_11	sam	2.6454	1	A1I3_RAT	Alpha-1-inhibitor 3 (Alpha-1-inhibitor 3 variant II) (Alpha-1-inhibitor III)	2	A1I3_RAT
9	Phys_42	Phys	42	TRUE	Phys_12	sam	0.93864	1	A1I3_RAT	Alpha-1-inhibitor 3 (Alpha-1-inhibitor 3 variant II) (Alpha-1-inhibitor III)	2	A1I3_RAT
9	Phys_43	Phys	43	TRUE	Phys_13	sam	1.27489	1	A1I3_RAT	Alpha-1-inhibitor 3 (Alpha-1-inhibitor 3 variant II) (Alpha-1-inhibitor III)	2	A1I3_RAT
9	Phys_44	Phys	44	TRUE	Phys_14	sam	0.94685	1	A1I3_RAT	Alpha-1-inhibitor 3 (Alpha-1-inhibitor 3 variant II) (Alpha-1-inhibitor III)	2	A1I3_RAT
9	Phys_45	Phys	45	TRUE	Phys_15	sam	1.44456	1	A1I3_RAT	Alpha-1-inhibitor 3 (Alpha-1-inhibitor 3 variant II) (Alpha-1-inhibitor III)	2	A1I3_RAT
9	Phys_AG_46	Phys_AG	46	TRUE	Phys_AG_1	sam	0.52798	1	A1I3_RAT	Alpha-1-inhibitor 3 (Alpha-1-inhibitor 3 variant II) (Alpha-1-inhibitor III)	2	A1I3_RAT
9	Phys_AG_47	Phys_AG	47	TRUE	Phys_AG_2	sam	3.1419	1	A1I3_RAT	Alpha-1-inhibitor 3 (Alpha-1-inhibitor 3 variant II) (Alpha-1-inhibitor III)	2	A1I3_RAT
9	Phys_AG_48	Phys_AG	48	TRUE	Phys_AG_3	sam	2.03705	1	A1I3_RAT	Alpha-1-inhibitor 3 (Alpha-1-inhibitor 3 variant II) (Alpha-1-inhibitor III)	2	A1I3_RAT
9	Phys_AG_49	Phys_AG	49	TRUE	Phys_AG_4	sam	0.76967	1	A1I3_RAT	Alpha-1-inhibitor 3 (Alpha-1-inhibitor 3 variant II) (Alpha-1-inhibitor III)	2	A1I3_RAT
9	Phys_AG_50	Phys_AG	50	TRUE	Phys_AG_5	sam	1.75125	1	A1I3_RAT	Alpha-1-inhibitor 3 (Alpha-1-inhibitor 3 variant II) (Alpha-1-inhibitor III)	2	A1I3_RAT
9	Phys_AG_51	Phys_AG	51	TRUE	Phys_AG_6	sam	0.56463	1	A1I3_RAT	Alpha-1-inhibitor 3 (Alpha-1-inhibitor 3 variant II) (Alpha-1-inhibitor III)	2	A1I3_RAT
9	Phys_AG_53	Phys_AG	53	TRUE	Phys_AG_7	sam	0.55231	1	A1I3_RAT	Alpha-1-inhibitor 3 (Alpha-1-inhibitor 3 variant II) (Alpha-1-inhibitor III)	2	A1I3_RAT
9	Phys_AG_54	Phys_AG	54	TRUE	Phys_AG_8	sam	0.5994	1	A1I3_RAT	Alpha-1-inhibitor 3 (Alpha-1-inhibitor 3 variant II) (Alpha-1-inhibitor III)	2	A1I3_RAT
9	Phys_AG_56	Phys_AG	56	TRUE	Phys_AG_9	sam	1.4032	1	A1I3_RAT	Alpha-1-inhibitor 3 (Alpha-1-inhibitor 3 variant II) (Alpha-1-inhibitor III)	2	A1I3_RAT
9	Phys_AG_58	Phys_AG	58	TRUE	Phys_AG_10	sam	0.21233	1	A1I3_RAT	Alpha-1-inhibitor 3 (Alpha-1-inhibitor 3 variant II) (Alpha-1-inhibitor III)	2	A1I3_RAT
9	Phys_AG_60	Phys_AG	60	TRUE	Phys_AG_11	sam	0.71291	1	A1I3_RAT	Alpha-1-inhibitor 3 (Alpha-1-inhibitor 3 variant II) (Alpha-1-inhibitor III)	2	A1I3_RAT
9	Con_62	Con	62	TRUE	Con_1	ips	0.27987	1	A1I3_RAT	Alpha-1-inhibitor 3 (Alpha-1-inhibitor 3 variant II) (Alpha-1-inhibitor III)	2	A1I3_RAT
9	Con_63	Con	63	TRUE	Con_2	ips	0.71073	1	A1I3_RAT	Alpha-1-inhibitor 3 (Alpha-1-inhibitor 3 variant II) (Alpha-1-inhibitor III)	2	A1I3_RAT
9	Con_65	Con	65	TRUE	Con_3	ips	1.27102	1	A1I3_RAT	Alpha-1-inhibitor 3 (Alpha-1-inhibitor 3 variant II) (Alpha-1-inhibitor III)	2	A1I3_RAT
9	Con_66	Con	66	TRUE	Con_4	ips	0.49991	1	A1I3_RAT	Alpha-1-inhibitor 3 (Alpha-1-inhibitor 3 variant II) (Alpha-1-inhibitor III)	2	A1I3_RAT
9	Con_67	Con	67	TRUE	Con_5	ips	0.50517	1	A1I3_RAT	Alpha-1-inhibitor 3 (Alpha-1-inhibitor 3 variant II) (Alpha-1-inhibitor III)	2	A1I3_RAT
9	Con_68	Con	68	TRUE	Con_6	ips	0.66595	1	A1I3_RAT	Alpha-1-inhibitor 3 (Alpha-1-inhibitor 3 variant II) (Alpha-1-inhibitor III)	2	A1I3_RAT
9	PD4_1	PD4	1	TRUE	PD4_1	ips	2.7021	1	A1I3_RAT	Alpha-1-inhibitor 3 (Alpha-1-inhibitor 3 variant II) (Alpha-1-inhibitor III)	2	A1I3_RAT
9	PD4_11	PD4	11	TRUE	PD4_2	ips	2.84459	1	A1I3_RAT	Alpha-1-inhibitor 3 (Alpha-1-inhibitor 3 variant II) (Alpha-1-inhibitor III)	2	A1I3_RAT
9	PD4_12	PD4	12	TRUE	PD4_3	ips	1.10064	1	A1I3_RAT	Alpha-1-inhibitor 3 (Alpha-1-inhibitor 3 variant II) (Alpha-1-inhibitor III)	2	A1I3_RAT
9	PD4_13	PD4	13	TRUE	PD4_4	ips	0.45418	1	A1I3_RAT	Alpha-1-inhibitor 3 (Alpha-1-inhibitor 3 variant II) (Alpha-1-inhibitor III)	2	A1I3_RAT
9	PD4_14	PD4	14	TRUE	PD4_5	ips	0.59564	1	A1I3_RAT	Alpha-1-inhibitor 3 (Alpha-1-inhibitor 3 variant II) (Alpha-1-inhibitor III)	2	A1I3_RAT
9	PD4_15	PD4	15	TRUE	PD4_6	ips	2.10784	1	A1I3_RAT	Alpha-1-inhibitor 3 (Alpha-1-inhibitor 3 variant II) (Alpha-1-inhibitor III)	2	A1I3_RAT
9	PD4_3	PD4	3	TRUE	PD4_7	ips	2.12147	1	A1I3_RAT	Alpha-1-inhibitor 3 (Alpha-1-inhibitor 3 variant II) (Alpha-1-inhibitor III)	2	A1I3_RAT
9	PD4_4	PD4	4	TRUE	PD4_8	ips	0.75329	1	A1I3_RAT	Alpha-1-inhibitor 3 (Alpha-1-inhibitor 3 variant II) (Alpha-1-inhibitor III)	2	A1I3_RAT
9	PD4_5	PD4	5	TRUE	PD4_9	ips	1.16947	1	A1I3_RAT	Alpha-1-inhibitor 3 (Alpha-1-inhibitor 3 variant II) (Alpha-1-inhibitor III)	2	A1I3_RAT
9	PD4_6	PD4	6	TRUE	PD4_10	ips	1.80684	1	A1I3_RAT	Alpha-1-inhibitor 3 (Alpha-1-inhibitor 3 variant II) (Alpha-1-inhibitor III)	2	A1I3_RAT
9	PD4_61	PD4	61	TRUE	PD4_11	ips	0.29748	1	A1I3_RAT	Alpha-1-inhibitor 3 (Alpha-1-inhibitor 3 variant II) (Alpha-1-inhibitor III)	2	A1I3_RAT
9	PD4_7	PD4	7	TRUE	PD4_12	ips	0.94396	1	A1I3_RAT	Alpha-1-inhibitor 3 (Alpha-1-inhibitor 3 variant II) (Alpha-1-inhibitor III)	2	A1I3_RAT
9	PD4_8	PD4	8	TRUE	PD4_13	ips	1.53467	1	A1I3_RAT	Alpha-1-inhibitor 3 (Alpha-1-inhibitor 3 variant II) (Alpha-1-inhibitor III)	2	A1I3_RAT
9	PD4_9	PD4	9	TRUE	PD4_14	ips	1.09529	1	A1I3_RAT	Alpha-1-inhibitor 3 (Alpha-1-inhibitor 3 variant II) (Alpha-1-inhibitor III)	2	A1I3_RAT
9	PD4_AG_16	PD4_AG	16	TRUE	PD4_AG_1	ips	1.03745	1	A1I3_RAT	Alpha-1-inhibitor 3 (Alpha-1-inhibitor 3 variant II) (Alpha-1-inhibitor III)	2	A1I3_RAT
9	PD4_AG_17	PD4_AG	17	TRUE	PD4_AG_2	ips	2.64743	1	A1I3_RAT	Alpha-1-inhibitor 3 (Alpha-1-inhibitor 3 variant II) (Alpha-1-inhibitor III)	2	A1I3_RAT
9	PD4_AG_18	PD4_AG	18	TRUE	PD4_AG_3	ips	1.8915	1	A1I3_RAT	Alpha-1-inhibitor 3 (Alpha-1-inhibitor 3 variant II) (Alpha-1-inhibitor III)	2	A1I3_RAT
9	PD4_AG_19	PD4_AG	19	TRUE	PD4_AG_4	ips	1.72019	1	A1I3_RAT	Alpha-1-inhibitor 3 (Alpha-1-inhibitor 3 variant II) (Alpha-1-inhibitor III)	2	A1I3_RAT
9	PD4_AG_20	PD4_AG	20	TRUE	PD4_AG_5	ips	2.01708	1	A1I3_RAT	Alpha-1-inhibitor 3 (Alpha-1-inhibitor 3 variant II) (Alpha-1-inhibitor III)	2	A1I3_RAT
9	PD4_AG_21	PD4_AG	21	TRUE	PD4_AG_6	ips	1.91622	1	A1I3_RAT	Alpha-1-inhibitor 3 (Alpha-1-inhibitor 3 variant II) (Alpha-1-inhibitor III)	2	A1I3_RAT
9	PD4_AG_22	PD4_AG	22	TRUE	PD4_AG_7	ips	0.1271	1	A1I3_RAT	Alpha-1-inhibitor 3 (Alpha-1-inhibitor 3 variant II) (Alpha-1-inhibitor III)	2	A1I3_RAT
9	PD4_AG_23	PD4_AG	23	TRUE	PD4_AG_8	ips	0.81277	1	A1I3_RAT	Alpha-1-inhibitor 3 (Alpha-1-inhibitor 3 variant II) (Alpha-1-inhibitor III)	2	A1I3_RAT
9	PD4_AG_24	PD4_AG	24	TRUE	PD4_AG_9	ips	1.4015	1	A1I3_RAT	Alpha-1-inhibitor 3 (Alpha-1-inhibitor 3 variant II) (Alpha-1-inhibitor III)	2	A1I3_RAT
9	PD4_AG_25	PD4_AG	25	TRUE	PD4_AG_10	ips	1.89148	1	A1I3_RAT	Alpha-1-inhibitor 3 (Alpha-1-inhibitor 3 variant II) (Alpha-1-inhibitor III)	2	A1I3_RAT
9	PD4_AG_27	PD4_AG	27	TRUE	PD4_AG_11	ips	0.56933	1	A1I3_RAT	Alpha-1-inhibitor 3 (Alpha-1-inhibitor 3 variant II) (Alpha-1-inhibitor III)	2	A1I3_RAT
9	PD4_AG_29	PD4_AG	29	TRUE	PD4_AG_12	ips	1.55912	1	A1I3_RAT	Alpha-1-inhibitor 3 (Alpha-1-inhibitor 3 variant II) (Alpha-1-inhibitor III)	2	A1I3_RAT
9	PD4_AG_30	PD4_AG	30	TRUE	PD4_AG_13	ips	1.12721	1	A1I3_RAT	Alpha-1-inhibitor 3 (Alpha-1-inhibitor 3 variant II) (Alpha-1-inhibitor III)	2	A1I3_RAT
9	Phys_31	Phys	31	TRUE	Phys_1	ips	0.70184	1	A1I3_RAT	Alpha-1-inhibitor 3 (Alpha-1-inhibitor 3 variant II) (Alpha-1-inhibitor III)	2	A1I3_RAT
9	Phys_32	Phys	32	TRUE	Phys_2	ips	1.8277	1	A1I3_RAT	Alpha-1-inhibitor 3 (Alpha-1-inhibitor 3 variant II) (Alpha-1-inhibitor III)	2	A1I3_RAT
9	Phys_33	Phys	33	TRUE	Phys_3	ips	2.12268	1	A1I3_RAT	Alpha-1-inhibitor 3 (Alpha-1-inhibitor 3 variant II) (Alpha-1-inhibitor III)	2	A1I3_RAT
9	Phys_34	Phys	34	TRUE	Phys_4	ips	1.10135	1	A1I3_RAT	Alpha-1-inhibitor 3 (Alpha-1-inhibitor 3 variant II) (Alpha-1-inhibitor III)	2	A1I3_RAT
9	Phys_35	Phys	35	TRUE	Phys_5	ips	2.00538	1	A1I3_RAT	Alpha-1-inhibitor 3 (Alpha-1-inhibitor 3 variant II) (Alpha-1-inhibitor III)	2	A1I3_RAT
9	Phys_36	Phys	36	TRUE	Phys_6	ips	1.09359	1	A1I3_RAT	Alpha-1-inhibitor 3 (Alpha-1-inhibitor 3 variant II) (Alpha-1-inhibitor III)	2	A1I3_RAT
9	Phys_37	Phys	37	TRUE	Phys_7	ips	0.66682	1	A1I3_RAT	Alpha-1-inhibitor 3 (Alpha-1-inhibitor 3 variant II) (Alpha-1-inhibitor III)	2	A1I3_RAT
9	Phys_38	Phys	38	TRUE	Phys_8	ips	0.44715	1	A1I3_RAT	Alpha-1-inhibitor 3 (Alpha-1-inhibitor 3 variant II) (Alpha-1-inhibitor III)	2	A1I3_RAT
9	Phys_39	Phys	39	TRUE	Phys_9	ips	1.54935	1	A1I3_RAT	Alpha-1-inhibitor 3 (Alpha-1-inhibitor 3 variant II) (Alpha-1-inhibitor III)	2	A1I3_RAT
9	Phys_40	Phys	40	TRUE	Phys_10	ips	0.53627	1	A1I3_RAT	Alpha-1-inhibitor 3 (Alpha-1-inhibitor 3 variant II) (Alpha-1-inhibitor III)	2	A1I3_RAT
9	Phys_41	Phys	41	TRUE	Phys_11	ips	1.86766	1	A1I3_RAT	Alpha-1-inhibitor 3 (Alpha-1-inhibitor 3 variant II) (Alpha-1-inhibitor III)	2	A1I3_RAT
9	Phys_42	Phys	42	TRUE	Phys_12	ips	1.3016	1	A1I3_RAT	Alpha-1-inhibitor 3 (Alpha-1-inhibitor 3 variant II) (Alpha-1-inhibitor III)	2	A1I3_RAT
9	Phys_43	Phys	43	TRUE	Phys_13	ips	1.56638	1	A1I3_RAT	Alpha-1-inhibitor 3 (Alpha-1-inhibitor 3 variant II) (Alpha-1-inhibitor III)	2	A1I3_RAT
9	Phys_44	Phys	44	TRUE	Phys_14	ips	1.05893	1	A1I3_RAT	Alpha-1-inhibitor 3 (Alpha-1-inhibitor 3 variant II) (Alpha-1-inhibitor III)	2	A1I3_RAT
9	Phys_45	Phys	45	TRUE	Phys_15	ips	1.01799	1	A1I3_RAT	Alpha-1-inhibitor 3 (Alpha-1-inhibitor 3 variant II) (Alpha-1-inhibitor III)	2	A1I3_RAT
9	Phys_AG_46	Phys_AG	46	TRUE	Phys_AG_1	ips	0.89418	1	A1I3_RAT	Alpha-1-inhibitor 3 (Alpha-1-inhibitor 3 variant II) (Alpha-1-inhibitor III)	2	A1I3_RAT
9	Phys_AG_47	Phys_AG	47	TRUE	Phys_AG_2	ips	1.45264	1	A1I3_RAT	Alpha-1-inhibitor 3 (Alpha-1-inhibitor 3 variant II) (Alpha-1-inhibitor III)	2	A1I3_RAT
9	Phys_AG_48	Phys_AG	48	TRUE	Phys_AG_3	ips	1.7106	1	A1I3_RAT	Alpha-1-inhibitor 3 (Alpha-1-inhibitor 3 variant II) (Alpha-1-inhibitor III)	2	A1I3_RAT
9	Phys_AG_49	Phys_AG	49	TRUE	Phys_AG_4	ips	0.65704	1	A1I3_RAT	Alpha-1-inhibitor 3 (Alpha-1-inhibitor 3 variant II) (Alpha-1-inhibitor III)	2	A1I3_RAT
9	Phys_AG_50	Phys_AG	50	TRUE	Phys_AG_5	ips	1.34413	1	A1I3_RAT	Alpha-1-inhibitor 3 (Alpha-1-inhibitor 3 variant II) (Alpha-1-inhibitor III)	2	A1I3_RAT
9	Phys_AG_51	Phys_AG	51	TRUE	Phys_AG_6	ips	0.73352	1	A1I3_RAT	Alpha-1-inhibitor 3 (Alpha-1-inhibitor 3 variant II) (Alpha-1-inhibitor III)	2	A1I3_RAT
9	Phys_AG_53	Phys_AG	53	TRUE	Phys_AG_7	ips	0.64519	1	A1I3_RAT	Alpha-1-inhibitor 3 (Alpha-1-inhibitor 3 variant II) (Alpha-1-inhibitor III)	2	A1I3_RAT
9	Phys_AG_54	Phys_AG	54	TRUE	Phys_AG_8	ips	0.69699	1	A1I3_RAT	Alpha-1-inhibitor 3 (Alpha-1-inhibitor 3 variant II) (Alpha-1-inhibitor III)	2	A1I3_RAT
9	Phys_AG_56	Phys_AG	56	TRUE	Phys_AG_9	ips	2.07712	1	A1I3_RAT	Alpha-1-inhibitor 3 (Alpha-1-inhibitor 3 variant II) (Alpha-1-inhibitor III)	2	A1I3_RAT
9	Phys_AG_58	Phys_AG	58	TRUE	Phys_AG_10	ips	0.49659	1	A1I3_RAT	Alpha-1-inhibitor 3 (Alpha-1-inhibitor 3 variant II) (Alpha-1-inhibitor III)	2	A1I3_RAT
9	Phys_AG_60	Phys_AG	60	TRUE	Phys_AG_11	ips	0.6854	1	A1I3_RAT	Alpha-1-inhibitor 3 (Alpha-1-inhibitor 3 variant II) (Alpha-1-inhibitor III)	2	A1I3_RAT
10	Con_62	Con	62	TRUE	Con_1	sam	0.87069	2	MUG1_RAT	Murinoglobulin-1 (Alpha-1 inhibitor 3 variant I) (Alpha-X protein)	2	MUG1_RAT
10	Con_63	Con	63	TRUE	Con_2	sam	0.0939	2	MUG1_RAT	Murinoglobulin-1 (Alpha-1 inhibitor 3 variant I) (Alpha-X protein)	2	MUG1_RAT
10	Con_65	Con	65	TRUE	Con_3	sam	1.9262	2	MUG1_RAT	Murinoglobulin-1 (Alpha-1 inhibitor 3 variant I) (Alpha-X protein)	2	MUG1_RAT
10	Con_66	Con	66	TRUE	Con_4	sam	0.67164	2	MUG1_RAT	Murinoglobulin-1 (Alpha-1 inhibitor 3 variant I) (Alpha-X protein)	2	MUG1_RAT
10	Con_67	Con	67	TRUE	Con_5	sam	0.54617	2	MUG1_RAT	Murinoglobulin-1 (Alpha-1 inhibitor 3 variant I) (Alpha-X protein)	2	MUG1_RAT
10	Con_68	Con	68	TRUE	Con_6	sam	0.17557	2	MUG1_RAT	Murinoglobulin-1 (Alpha-1 inhibitor 3 variant I) (Alpha-X protein)	2	MUG1_RAT
10	PD4_1	PD4	1	TRUE	PD4_1	sam	2.24403	2	MUG1_RAT	Murinoglobulin-1 (Alpha-1 inhibitor 3 variant I) (Alpha-X protein)	2	MUG1_RAT
10	PD4_11	PD4	11	TRUE	PD4_2	sam	2.16208	2	MUG1_RAT	Murinoglobulin-1 (Alpha-1 inhibitor 3 variant I) (Alpha-X protein)	2	MUG1_RAT
10	PD4_12	PD4	12	TRUE	PD4_3	sam	1.80267	2	MUG1_RAT	Murinoglobulin-1 (Alpha-1 inhibitor 3 variant I) (Alpha-X protein)	2	MUG1_RAT
10	PD4_13	PD4	13	TRUE	PD4_4	sam	0.63646	2	MUG1_RAT	Murinoglobulin-1 (Alpha-1 inhibitor 3 variant I) (Alpha-X protein)	2	MUG1_RAT
10	PD4_14	PD4	14	TRUE	PD4_5	sam	2.4682	2	MUG1_RAT	Murinoglobulin-1 (Alpha-1 inhibitor 3 variant I) (Alpha-X protein)	2	MUG1_RAT
10	PD4_15	PD4	15	TRUE	PD4_6	sam	1.94545	2	MUG1_RAT	Murinoglobulin-1 (Alpha-1 inhibitor 3 variant I) (Alpha-X protein)	2	MUG1_RAT
10	PD4_3	PD4	3	TRUE	PD4_7	sam	0.86234	2	MUG1_RAT	Murinoglobulin-1 (Alpha-1 inhibitor 3 variant I) (Alpha-X protein)	2	MUG1_RAT
10	PD4_4	PD4	4	TRUE	PD4_8	sam	0.29894	2	MUG1_RAT	Murinoglobulin-1 (Alpha-1 inhibitor 3 variant I) (Alpha-X protein)	2	MUG1_RAT
10	PD4_5	PD4	5	TRUE	PD4_9	sam	0.81207	2	MUG1_RAT	Murinoglobulin-1 (Alpha-1 inhibitor 3 variant I) (Alpha-X protein)	2	MUG1_RAT
10	PD4_6	PD4	6	TRUE	PD4_10	sam	2.16531	2	MUG1_RAT	Murinoglobulin-1 (Alpha-1 inhibitor 3 variant I) (Alpha-X protein)	2	MUG1_RAT
10	PD4_61	PD4	61	TRUE	PD4_11	sam	0.41677	2	MUG1_RAT	Murinoglobulin-1 (Alpha-1 inhibitor 3 variant I) (Alpha-X protein)	2	MUG1_RAT
10	PD4_7	PD4	7	TRUE	PD4_12	sam	3.72773	2	MUG1_RAT	Murinoglobulin-1 (Alpha-1 inhibitor 3 variant I) (Alpha-X protein)	2	MUG1_RAT
10	PD4_8	PD4	8	TRUE	PD4_13	sam	3.23589	2	MUG1_RAT	Murinoglobulin-1 (Alpha-1 inhibitor 3 variant I) (Alpha-X protein)	2	MUG1_RAT
10	PD4_9	PD4	9	TRUE	PD4_14	sam	0.77761	2	MUG1_RAT	Murinoglobulin-1 (Alpha-1 inhibitor 3 variant I) (Alpha-X protein)	2	MUG1_RAT
10	PD4_AG_16	PD4_AG	16	TRUE	PD4_AG_1	sam	0.53324	2	MUG1_RAT	Murinoglobulin-1 (Alpha-1 inhibitor 3 variant I) (Alpha-X protein)	2	MUG1_RAT
10	PD4_AG_17	PD4_AG	17	TRUE	PD4_AG_2	sam	2.47387	2	MUG1_RAT	Murinoglobulin-1 (Alpha-1 inhibitor 3 variant I) (Alpha-X protein)	2	MUG1_RAT
10	PD4_AG_18	PD4_AG	18	TRUE	PD4_AG_3	sam	1.23719	2	MUG1_RAT	Murinoglobulin-1 (Alpha-1 inhibitor 3 variant I) (Alpha-X protein)	2	MUG1_RAT
10	PD4_AG_19	PD4_AG	19	TRUE	PD4_AG_4	sam	2.54992	2	MUG1_RAT	Murinoglobulin-1 (Alpha-1 inhibitor 3 variant I) (Alpha-X protein)	2	MUG1_RAT
10	PD4_AG_20	PD4_AG	20	TRUE	PD4_AG_5	sam	4.92788	2	MUG1_RAT	Murinoglobulin-1 (Alpha-1 inhibitor 3 variant I) (Alpha-X protein)	2	MUG1_RAT
10	PD4_AG_21	PD4_AG	21	TRUE	PD4_AG_6	sam	1.05631	2	MUG1_RAT	Murinoglobulin-1 (Alpha-1 inhibitor 3 variant I) (Alpha-X protein)	2	MUG1_RAT
10	PD4_AG_22	PD4_AG	22	TRUE	PD4_AG_7	sam	1.44619	2	MUG1_RAT	Murinoglobulin-1 (Alpha-1 inhibitor 3 variant I) (Alpha-X protein)	2	MUG1_RAT
10	PD4_AG_23	PD4_AG	23	TRUE	PD4_AG_8	sam	1.29848	2	MUG1_RAT	Murinoglobulin-1 (Alpha-1 inhibitor 3 variant I) (Alpha-X protein)	2	MUG1_RAT
10	PD4_AG_24	PD4_AG	24	TRUE	PD4_AG_9	sam	1.44438	2	MUG1_RAT	Murinoglobulin-1 (Alpha-1 inhibitor 3 variant I) (Alpha-X protein)	2	MUG1_RAT
10	PD4_AG_25	PD4_AG	25	TRUE	PD4_AG_10	sam	2.97823	2	MUG1_RAT	Murinoglobulin-1 (Alpha-1 inhibitor 3 variant I) (Alpha-X protein)	2	MUG1_RAT
10	PD4_AG_27	PD4_AG	27	TRUE	PD4_AG_11	sam	0.97257	2	MUG1_RAT	Murinoglobulin-1 (Alpha-1 inhibitor 3 variant I) (Alpha-X protein)	2	MUG1_RAT
10	PD4_AG_29	PD4_AG	29	TRUE	PD4_AG_12	sam	4.50703	2	MUG1_RAT	Murinoglobulin-1 (Alpha-1 inhibitor 3 variant I) (Alpha-X protein)	2	MUG1_RAT
10	PD4_AG_30	PD4_AG	30	TRUE	PD4_AG_13	sam	3.66281	2	MUG1_RAT	Murinoglobulin-1 (Alpha-1 inhibitor 3 variant I) (Alpha-X protein)	2	MUG1_RAT
10	Phys_31	Phys	31	TRUE	Phys_1	sam	1.06713	2	MUG1_RAT	Murinoglobulin-1 (Alpha-1 inhibitor 3 variant I) (Alpha-X protein)	2	MUG1_RAT
10	Phys_32	Phys	32	TRUE	Phys_2	sam	4.59336	2	MUG1_RAT	Murinoglobulin-1 (Alpha-1 inhibitor 3 variant I) (Alpha-X protein)	2	MUG1_RAT
10	Phys_33	Phys	33	TRUE	Phys_3	sam	3.00051	2	MUG1_RAT	Murinoglobulin-1 (Alpha-1 inhibitor 3 variant I) (Alpha-X protein)	2	MUG1_RAT
10	Phys_34	Phys	34	TRUE	Phys_4	sam	1.82702	2	MUG1_RAT	Murinoglobulin-1 (Alpha-1 inhibitor 3 variant I) (Alpha-X protein)	2	MUG1_RAT
10	Phys_35	Phys	35	TRUE	Phys_5	sam	3.4362	2	MUG1_RAT	Murinoglobulin-1 (Alpha-1 inhibitor 3 variant I) (Alpha-X protein)	2	MUG1_RAT
10	Phys_36	Phys	36	TRUE	Phys_6	sam	1.2599	2	MUG1_RAT	Murinoglobulin-1 (Alpha-1 inhibitor 3 variant I) (Alpha-X protein)	2	MUG1_RAT
10	Phys_37	Phys	37	TRUE	Phys_7	sam	0.38492	2	MUG1_RAT	Murinoglobulin-1 (Alpha-1 inhibitor 3 variant I) (Alpha-X protein)	2	MUG1_RAT
10	Phys_38	Phys	38	TRUE	Phys_8	sam	0.52954	2	MUG1_RAT	Murinoglobulin-1 (Alpha-1 inhibitor 3 variant I) (Alpha-X protein)	2	MUG1_RAT
10	Phys_39	Phys	39	TRUE	Phys_9	sam	1.12044	2	MUG1_RAT	Murinoglobulin-1 (Alpha-1 inhibitor 3 variant I) (Alpha-X protein)	2	MUG1_RAT
10	Phys_40	Phys	40	TRUE	Phys_10	sam	0.45944	2	MUG1_RAT	Murinoglobulin-1 (Alpha-1 inhibitor 3 variant I) (Alpha-X protein)	2	MUG1_RAT
10	Phys_41	Phys	41	TRUE	Phys_11	sam	3.45024	2	MUG1_RAT	Murinoglobulin-1 (Alpha-1 inhibitor 3 variant I) (Alpha-X protein)	2	MUG1_RAT
10	Phys_42	Phys	42	TRUE	Phys_12	sam	1.39183	2	MUG1_RAT	Murinoglobulin-1 (Alpha-1 inhibitor 3 variant I) (Alpha-X protein)	2	MUG1_RAT
10	Phys_43	Phys	43	TRUE	Phys_13	sam	2.67308	2	MUG1_RAT	Murinoglobulin-1 (Alpha-1 inhibitor 3 variant I) (Alpha-X protein)	2	MUG1_RAT
10	Phys_44	Phys	44	TRUE	Phys_14	sam	1.42684	2	MUG1_RAT	Murinoglobulin-1 (Alpha-1 inhibitor 3 variant I) (Alpha-X protein)	2	MUG1_RAT
10	Phys_45	Phys	45	TRUE	Phys_15	sam	3.51042	2	MUG1_RAT	Murinoglobulin-1 (Alpha-1 inhibitor 3 variant I) (Alpha-X protein)	2	MUG1_RAT
10	Phys_AG_46	Phys_AG	46	TRUE	Phys_AG_1	sam	0.94319	2	MUG1_RAT	Murinoglobulin-1 (Alpha-1 inhibitor 3 variant I) (Alpha-X protein)	2	MUG1_RAT
10	Phys_AG_47	Phys_AG	47	TRUE	Phys_AG_2	sam	3.68589	2	MUG1_RAT	Murinoglobulin-1 (Alpha-1 inhibitor 3 variant I) (Alpha-X protein)	2	MUG1_RAT
10	Phys_AG_48	Phys_AG	48	TRUE	Phys_AG_3	sam	2.15838	2	MUG1_RAT	Murinoglobulin-1 (Alpha-1 inhibitor 3 variant I) (Alpha-X protein)	2	MUG1_RAT
10	Phys_AG_49	Phys_AG	49	TRUE	Phys_AG_4	sam	1.67269	2	MUG1_RAT	Murinoglobulin-1 (Alpha-1 inhibitor 3 variant I) (Alpha-X protein)	2	MUG1_RAT
10	Phys_AG_50	Phys_AG	50	TRUE	Phys_AG_5	sam	1.63775	2	MUG1_RAT	Murinoglobulin-1 (Alpha-1 inhibitor 3 variant I) (Alpha-X protein)	2	MUG1_RAT
10	Phys_AG_51	Phys_AG	51	TRUE	Phys_AG_6	sam	0.98894	2	MUG1_RAT	Murinoglobulin-1 (Alpha-1 inhibitor 3 variant I) (Alpha-X protein)	2	MUG1_RAT
10	Phys_AG_53	Phys_AG	53	TRUE	Phys_AG_7	sam	0.56667	2	MUG1_RAT	Murinoglobulin-1 (Alpha-1 inhibitor 3 variant I) (Alpha-X protein)	2	MUG1_RAT
10	Phys_AG_54	Phys_AG	54	TRUE	Phys_AG_8	sam	0.59422	2	MUG1_RAT	Murinoglobulin-1 (Alpha-1 inhibitor 3 variant I) (Alpha-X protein)	2	MUG1_RAT
10	Phys_AG_56	Phys_AG	56	TRUE	Phys_AG_9	sam	2.2455	2	MUG1_RAT	Murinoglobulin-1 (Alpha-1 inhibitor 3 variant I) (Alpha-X protein)	2	MUG1_RAT
10	Phys_AG_58	Phys_AG	58	TRUE	Phys_AG_10	sam	0.24395	2	MUG1_RAT	Murinoglobulin-1 (Alpha-1 inhibitor 3 variant I) (Alpha-X protein)	2	MUG1_RAT
10	Phys_AG_60	Phys_AG	60	TRUE	Phys_AG_11	sam	0.89622	2	MUG1_RAT	Murinoglobulin-1 (Alpha-1 inhibitor 3 variant I) (Alpha-X protein)	2	MUG1_RAT
10	Con_62	Con	62	TRUE	Con_1	ips	0.81741	2	MUG1_RAT	Murinoglobulin-1 (Alpha-1 inhibitor 3 variant I) (Alpha-X protein)	2	MUG1_RAT
10	Con_63	Con	63	TRUE	Con_2	ips	0.42914	2	MUG1_RAT	Murinoglobulin-1 (Alpha-1 inhibitor 3 variant I) (Alpha-X protein)	2	MUG1_RAT
10	Con_65	Con	65	TRUE	Con_3	ips	2.10399	2	MUG1_RAT	Murinoglobulin-1 (Alpha-1 inhibitor 3 variant I) (Alpha-X protein)	2	MUG1_RAT
10	Con_66	Con	66	TRUE	Con_4	ips	0.52165	2	MUG1_RAT	Murinoglobulin-1 (Alpha-1 inhibitor 3 variant I) (Alpha-X protein)	2	MUG1_RAT
10	Con_67	Con	67	TRUE	Con_5	ips	0.85244	2	MUG1_RAT	Murinoglobulin-1 (Alpha-1 inhibitor 3 variant I) (Alpha-X protein)	2	MUG1_RAT
10	Con_68	Con	68	TRUE	Con_6	ips	0.59535	2	MUG1_RAT	Murinoglobulin-1 (Alpha-1 inhibitor 3 variant I) (Alpha-X protein)	2	MUG1_RAT
10	PD4_1	PD4	1	TRUE	PD4_1	ips	1.88699	2	MUG1_RAT	Murinoglobulin-1 (Alpha-1 inhibitor 3 variant I) (Alpha-X protein)	2	MUG1_RAT
10	PD4_11	PD4	11	TRUE	PD4_2	ips	2.02449	2	MUG1_RAT	Murinoglobulin-1 (Alpha-1 inhibitor 3 variant I) (Alpha-X protein)	2	MUG1_RAT
10	PD4_12	PD4	12	TRUE	PD4_3	ips	1.84503	2	MUG1_RAT	Murinoglobulin-1 (Alpha-1 inhibitor 3 variant I) (Alpha-X protein)	2	MUG1_RAT
10	PD4_13	PD4	13	TRUE	PD4_4	ips	0.31836	2	MUG1_RAT	Murinoglobulin-1 (Alpha-1 inhibitor 3 variant I) (Alpha-X protein)	2	MUG1_RAT
10	PD4_14	PD4	14	TRUE	PD4_5	ips	2.51832	2	MUG1_RAT	Murinoglobulin-1 (Alpha-1 inhibitor 3 variant I) (Alpha-X protein)	2	MUG1_RAT
10	PD4_15	PD4	15	TRUE	PD4_6	ips	3.38893	2	MUG1_RAT	Murinoglobulin-1 (Alpha-1 inhibitor 3 variant I) (Alpha-X protein)	2	MUG1_RAT
10	PD4_3	PD4	3	TRUE	PD4_7	ips	1.45215	2	MUG1_RAT	Murinoglobulin-1 (Alpha-1 inhibitor 3 variant I) (Alpha-X protein)	2	MUG1_RAT
10	PD4_4	PD4	4	TRUE	PD4_8	ips	0.96643	2	MUG1_RAT	Murinoglobulin-1 (Alpha-1 inhibitor 3 variant I) (Alpha-X protein)	2	MUG1_RAT
10	PD4_5	PD4	5	TRUE	PD4_9	ips	0.87622	2	MUG1_RAT	Murinoglobulin-1 (Alpha-1 inhibitor 3 variant I) (Alpha-X protein)	2	MUG1_RAT
10	PD4_6	PD4	6	TRUE	PD4_10	ips	1.95303	2	MUG1_RAT	Murinoglobulin-1 (Alpha-1 inhibitor 3 variant I) (Alpha-X protein)	2	MUG1_RAT
10	PD4_61	PD4	61	TRUE	PD4_11	ips	0.18875	2	MUG1_RAT	Murinoglobulin-1 (Alpha-1 inhibitor 3 variant I) (Alpha-X protein)	2	MUG1_RAT
10	PD4_7	PD4	7	TRUE	PD4_12	ips	2.02288	2	MUG1_RAT	Murinoglobulin-1 (Alpha-1 inhibitor 3 variant I) (Alpha-X protein)	2	MUG1_RAT
10	PD4_8	PD4	8	TRUE	PD4_13	ips	1.33448	2	MUG1_RAT	Murinoglobulin-1 (Alpha-1 inhibitor 3 variant I) (Alpha-X protein)	2	MUG1_RAT
10	PD4_9	PD4	9	TRUE	PD4_14	ips	0.79454	2	MUG1_RAT	Murinoglobulin-1 (Alpha-1 inhibitor 3 variant I) (Alpha-X protein)	2	MUG1_RAT
10	PD4_AG_16	PD4_AG	16	TRUE	PD4_AG_1	ips	0.79441	2	MUG1_RAT	Murinoglobulin-1 (Alpha-1 inhibitor 3 variant I) (Alpha-X protein)	2	MUG1_RAT
10	PD4_AG_17	PD4_AG	17	TRUE	PD4_AG_2	ips	2.51625	2	MUG1_RAT	Murinoglobulin-1 (Alpha-1 inhibitor 3 variant I) (Alpha-X protein)	2	MUG1_RAT
10	PD4_AG_18	PD4_AG	18	TRUE	PD4_AG_3	ips	1.00836	2	MUG1_RAT	Murinoglobulin-1 (Alpha-1 inhibitor 3 variant I) (Alpha-X protein)	2	MUG1_RAT
10	PD4_AG_19	PD4_AG	19	TRUE	PD4_AG_4	ips	3.31616	2	MUG1_RAT	Murinoglobulin-1 (Alpha-1 inhibitor 3 variant I) (Alpha-X protein)	2	MUG1_RAT
10	PD4_AG_20	PD4_AG	20	TRUE	PD4_AG_5	ips	3.0538	2	MUG1_RAT	Murinoglobulin-1 (Alpha-1 inhibitor 3 variant I) (Alpha-X protein)	2	MUG1_RAT
10	PD4_AG_21	PD4_AG	21	TRUE	PD4_AG_6	ips	1.34552	2	MUG1_RAT	Murinoglobulin-1 (Alpha-1 inhibitor 3 variant I) (Alpha-X protein)	2	MUG1_RAT
10	PD4_AG_22	PD4_AG	22	TRUE	PD4_AG_7	ips	1.26022	2	MUG1_RAT	Murinoglobulin-1 (Alpha-1 inhibitor 3 variant I) (Alpha-X protein)	2	MUG1_RAT
10	PD4_AG_23	PD4_AG	23	TRUE	PD4_AG_8	ips	1.27506	2	MUG1_RAT	Murinoglobulin-1 (Alpha-1 inhibitor 3 variant I) (Alpha-X protein)	2	MUG1_RAT
10	PD4_AG_24	PD4_AG	24	TRUE	PD4_AG_9	ips	2.56755	2	MUG1_RAT	Murinoglobulin-1 (Alpha-1 inhibitor 3 variant I) (Alpha-X protein)	2	MUG1_RAT
10	PD4_AG_25	PD4_AG	25	TRUE	PD4_AG_10	ips	2.51029	2	MUG1_RAT	Murinoglobulin-1 (Alpha-1 inhibitor 3 variant I) (Alpha-X protein)	2	MUG1_RAT
10	PD4_AG_27	PD4_AG	27	TRUE	PD4_AG_11	ips	0.76735	2	MUG1_RAT	Murinoglobulin-1 (Alpha-1 inhibitor 3 variant I) (Alpha-X protein)	2	MUG1_RAT
10	PD4_AG_29	PD4_AG	29	TRUE	PD4_AG_12	ips	3.78922	2	MUG1_RAT	Murinoglobulin-1 (Alpha-1 inhibitor 3 variant I) (Alpha-X protein)	2	MUG1_RAT
10	PD4_AG_30	PD4_AG	30	TRUE	PD4_AG_13	ips	2.24744	2	MUG1_RAT	Murinoglobulin-1 (Alpha-1 inhibitor 3 variant I) (Alpha-X protein)	2	MUG1_RAT
10	Phys_31	Phys	31	TRUE	Phys_1	ips	1.32488	2	MUG1_RAT	Murinoglobulin-1 (Alpha-1 inhibitor 3 variant I) (Alpha-X protein)	2	MUG1_RAT
10	Phys_32	Phys	32	TRUE	Phys_2	ips	2.89821	2	MUG1_RAT	Murinoglobulin-1 (Alpha-1 inhibitor 3 variant I) (Alpha-X protein)	2	MUG1_RAT
10	Phys_33	Phys	33	TRUE	Phys_3	ips	3.67105	2	MUG1_RAT	Murinoglobulin-1 (Alpha-1 inhibitor 3 variant I) (Alpha-X protein)	2	MUG1_RAT
10	Phys_34	Phys	34	TRUE	Phys_4	ips	1.20817	2	MUG1_RAT	Murinoglobulin-1 (Alpha-1 inhibitor 3 variant I) (Alpha-X protein)	2	MUG1_RAT
10	Phys_35	Phys	35	TRUE	Phys_5	ips	1.82319	2	MUG1_RAT	Murinoglobulin-1 (Alpha-1 inhibitor 3 variant I) (Alpha-X protein)	2	MUG1_RAT
10	Phys_36	Phys	36	TRUE	Phys_6	ips	1.09676	2	MUG1_RAT	Murinoglobulin-1 (Alpha-1 inhibitor 3 variant I) (Alpha-X protein)	2	MUG1_RAT
10	Phys_37	Phys	37	TRUE	Phys_7	ips	0.53555	2	MUG1_RAT	Murinoglobulin-1 (Alpha-1 inhibitor 3 variant I) (Alpha-X protein)	2	MUG1_RAT
10	Phys_38	Phys	38	TRUE	Phys_8	ips	0.36869	2	MUG1_RAT	Murinoglobulin-1 (Alpha-1 inhibitor 3 variant I) (Alpha-X protein)	2	MUG1_RAT
10	Phys_39	Phys	39	TRUE	Phys_9	ips	1.7365	2	MUG1_RAT	Murinoglobulin-1 (Alpha-1 inhibitor 3 variant I) (Alpha-X protein)	2	MUG1_RAT
10	Phys_40	Phys	40	TRUE	Phys_10	ips	0.5483	2	MUG1_RAT	Murinoglobulin-1 (Alpha-1 inhibitor 3 variant I) (Alpha-X protein)	2	MUG1_RAT
10	Phys_41	Phys	41	TRUE	Phys_11	ips	2.31592	2	MUG1_RAT	Murinoglobulin-1 (Alpha-1 inhibitor 3 variant I) (Alpha-X protein)	2	MUG1_RAT
10	Phys_42	Phys	42	TRUE	Phys_12	ips	1.59736	2	MUG1_RAT	Murinoglobulin-1 (Alpha-1 inhibitor 3 variant I) (Alpha-X protein)	2	MUG1_RAT
10	Phys_43	Phys	43	TRUE	Phys_13	ips	2.25056	2	MUG1_RAT	Murinoglobulin-1 (Alpha-1 inhibitor 3 variant I) (Alpha-X protein)	2	MUG1_RAT
10	Phys_44	Phys	44	TRUE	Phys_14	ips	1.53204	2	MUG1_RAT	Murinoglobulin-1 (Alpha-1 inhibitor 3 variant I) (Alpha-X protein)	2	MUG1_RAT
10	Phys_45	Phys	45	TRUE	Phys_15	ips	2.66779	2	MUG1_RAT	Murinoglobulin-1 (Alpha-1 inhibitor 3 variant I) (Alpha-X protein)	2	MUG1_RAT
10	Phys_AG_46	Phys_AG	46	TRUE	Phys_AG_1	ips	1.4345	2	MUG1_RAT	Murinoglobulin-1 (Alpha-1 inhibitor 3 variant I) (Alpha-X protein)	2	MUG1_RAT
10	Phys_AG_47	Phys_AG	47	TRUE	Phys_AG_2	ips	1.67573	2	MUG1_RAT	Murinoglobulin-1 (Alpha-1 inhibitor 3 variant I) (Alpha-X protein)	2	MUG1_RAT
10	Phys_AG_48	Phys_AG	48	TRUE	Phys_AG_3	ips	1.69584	2	MUG1_RAT	Murinoglobulin-1 (Alpha-1 inhibitor 3 variant I) (Alpha-X protein)	2	MUG1_RAT
10	Phys_AG_49	Phys_AG	49	TRUE	Phys_AG_4	ips	1.35579	2	MUG1_RAT	Murinoglobulin-1 (Alpha-1 inhibitor 3 variant I) (Alpha-X protein)	2	MUG1_RAT
10	Phys_AG_50	Phys_AG	50	TRUE	Phys_AG_5	ips	1.36417	2	MUG1_RAT	Murinoglobulin-1 (Alpha-1 inhibitor 3 variant I) (Alpha-X protein)	2	MUG1_RAT
10	Phys_AG_51	Phys_AG	51	TRUE	Phys_AG_6	ips	1.30303	2	MUG1_RAT	Murinoglobulin-1 (Alpha-1 inhibitor 3 variant I) (Alpha-X protein)	2	MUG1_RAT
10	Phys_AG_53	Phys_AG	53	TRUE	Phys_AG_7	ips	0.50542	2	MUG1_RAT	Murinoglobulin-1 (Alpha-1 inhibitor 3 variant I) (Alpha-X protein)	2	MUG1_RAT
10	Phys_AG_54	Phys_AG	54	TRUE	Phys_AG_8	ips	0.55536	2	MUG1_RAT	Murinoglobulin-1 (Alpha-1 inhibitor 3 variant I) (Alpha-X protein)	2	MUG1_RAT
10	Phys_AG_56	Phys_AG	56	TRUE	Phys_AG_9	ips	3.47558	2	MUG1_RAT	Murinoglobulin-1 (Alpha-1 inhibitor 3 variant I) (Alpha-X protein)	2	MUG1_RAT
10	Phys_AG_58	Phys_AG	58	TRUE	Phys_AG_10	ips	0.57809	2	MUG1_RAT	Murinoglobulin-1 (Alpha-1 inhibitor 3 variant I) (Alpha-X protein)	2	MUG1_RAT
10	Phys_AG_60	Phys_AG	60	TRUE	Phys_AG_11	ips	1.03331	2	MUG1_RAT	Murinoglobulin-1 (Alpha-1 inhibitor 3 variant I) (Alpha-X protein)	2	MUG1_RAT
11	Con_62	Con	62	TRUE	Con_1	sam	0.48637	2	MUG1_RAT	Murinoglobulin-1 (Alpha-1 inhibitor 3 variant I) (Alpha-X protein)	2	MUG1_RAT
11	Con_63	Con	63	TRUE	Con_2	sam	0.07892	2	MUG1_RAT	Murinoglobulin-1 (Alpha-1 inhibitor 3 variant I) (Alpha-X protein)	2	MUG1_RAT
11	Con_65	Con	65	TRUE	Con_3	sam	1.62866	2	MUG1_RAT	Murinoglobulin-1 (Alpha-1 inhibitor 3 variant I) (Alpha-X protein)	2	MUG1_RAT
11	Con_66	Con	66	TRUE	Con_4	sam	0.69085	2	MUG1_RAT	Murinoglobulin-1 (Alpha-1 inhibitor 3 variant I) (Alpha-X protein)	2	MUG1_RAT
11	Con_67	Con	67	TRUE	Con_5	sam	0.46999	2	MUG1_RAT	Murinoglobulin-1 (Alpha-1 inhibitor 3 variant I) (Alpha-X protein)	2	MUG1_RAT
11	Con_68	Con	68	TRUE	Con_6	sam	0.17032	2	MUG1_RAT	Murinoglobulin-1 (Alpha-1 inhibitor 3 variant I) (Alpha-X protein)	2	MUG1_RAT
11	PD4_1	PD4	1	TRUE	PD4_1	sam	2.83613	2	MUG1_RAT	Murinoglobulin-1 (Alpha-1 inhibitor 3 variant I) (Alpha-X protein)	2	MUG1_RAT
11	PD4_11	PD4	11	TRUE	PD4_2	sam	1.79461	2	MUG1_RAT	Murinoglobulin-1 (Alpha-1 inhibitor 3 variant I) (Alpha-X protein)	2	MUG1_RAT
11	PD4_12	PD4	12	TRUE	PD4_3	sam	1.49561	2	MUG1_RAT	Murinoglobulin-1 (Alpha-1 inhibitor 3 variant I) (Alpha-X protein)	2	MUG1_RAT
11	PD4_13	PD4	13	TRUE	PD4_4	sam	0.785	2	MUG1_RAT	Murinoglobulin-1 (Alpha-1 inhibitor 3 variant I) (Alpha-X protein)	2	MUG1_RAT
11	PD4_14	PD4	14	TRUE	PD4_5	sam	1.77988	2	MUG1_RAT	Murinoglobulin-1 (Alpha-1 inhibitor 3 variant I) (Alpha-X protein)	2	MUG1_RAT
11	PD4_15	PD4	15	TRUE	PD4_6	sam	1.28291	2	MUG1_RAT	Murinoglobulin-1 (Alpha-1 inhibitor 3 variant I) (Alpha-X protein)	2	MUG1_RAT
11	PD4_3	PD4	3	TRUE	PD4_7	sam	1.43021	2	MUG1_RAT	Murinoglobulin-1 (Alpha-1 inhibitor 3 variant I) (Alpha-X protein)	2	MUG1_RAT
11	PD4_4	PD4	4	TRUE	PD4_8	sam	0.29979	2	MUG1_RAT	Murinoglobulin-1 (Alpha-1 inhibitor 3 variant I) (Alpha-X protein)	2	MUG1_RAT
11	PD4_5	PD4	5	TRUE	PD4_9	sam	0.54065	2	MUG1_RAT	Murinoglobulin-1 (Alpha-1 inhibitor 3 variant I) (Alpha-X protein)	2	MUG1_RAT
11	PD4_6	PD4	6	TRUE	PD4_10	sam	1.82043	2	MUG1_RAT	Murinoglobulin-1 (Alpha-1 inhibitor 3 variant I) (Alpha-X protein)	2	MUG1_RAT
11	PD4_61	PD4	61	TRUE	PD4_11	sam	0.46134	2	MUG1_RAT	Murinoglobulin-1 (Alpha-1 inhibitor 3 variant I) (Alpha-X protein)	2	MUG1_RAT
11	PD4_7	PD4	7	TRUE	PD4_12	sam	3.21457	2	MUG1_RAT	Murinoglobulin-1 (Alpha-1 inhibitor 3 variant I) (Alpha-X protein)	2	MUG1_RAT
11	PD4_8	PD4	8	TRUE	PD4_13	sam	3.85003	2	MUG1_RAT	Murinoglobulin-1 (Alpha-1 inhibitor 3 variant I) (Alpha-X protein)	2	MUG1_RAT
11	PD4_9	PD4	9	TRUE	PD4_14	sam	0.84122	2	MUG1_RAT	Murinoglobulin-1 (Alpha-1 inhibitor 3 variant I) (Alpha-X protein)	2	MUG1_RAT
11	PD4_AG_16	PD4_AG	16	TRUE	PD4_AG_1	sam	0.60196	2	MUG1_RAT	Murinoglobulin-1 (Alpha-1 inhibitor 3 variant I) (Alpha-X protein)	2	MUG1_RAT
11	PD4_AG_17	PD4_AG	17	TRUE	PD4_AG_2	sam	2.4641	2	MUG1_RAT	Murinoglobulin-1 (Alpha-1 inhibitor 3 variant I) (Alpha-X protein)	2	MUG1_RAT
11	PD4_AG_18	PD4_AG	18	TRUE	PD4_AG_3	sam	1.33381	2	MUG1_RAT	Murinoglobulin-1 (Alpha-1 inhibitor 3 variant I) (Alpha-X protein)	2	MUG1_RAT
11	PD4_AG_19	PD4_AG	19	TRUE	PD4_AG_4	sam	1.42242	2	MUG1_RAT	Murinoglobulin-1 (Alpha-1 inhibitor 3 variant I) (Alpha-X protein)	2	MUG1_RAT
11	PD4_AG_20	PD4_AG	20	TRUE	PD4_AG_5	sam	3.6403	2	MUG1_RAT	Murinoglobulin-1 (Alpha-1 inhibitor 3 variant I) (Alpha-X protein)	2	MUG1_RAT
11	PD4_AG_21	PD4_AG	21	TRUE	PD4_AG_6	sam	1.54012	2	MUG1_RAT	Murinoglobulin-1 (Alpha-1 inhibitor 3 variant I) (Alpha-X protein)	2	MUG1_RAT
11	PD4_AG_22	PD4_AG	22	TRUE	PD4_AG_7	sam	1.9353	2	MUG1_RAT	Murinoglobulin-1 (Alpha-1 inhibitor 3 variant I) (Alpha-X protein)	2	MUG1_RAT
11	PD4_AG_23	PD4_AG	23	TRUE	PD4_AG_8	sam	1.12442	2	MUG1_RAT	Murinoglobulin-1 (Alpha-1 inhibitor 3 variant I) (Alpha-X protein)	2	MUG1_RAT
11	PD4_AG_24	PD4_AG	24	TRUE	PD4_AG_9	sam	1.66501	2	MUG1_RAT	Murinoglobulin-1 (Alpha-1 inhibitor 3 variant I) (Alpha-X protein)	2	MUG1_RAT
11	PD4_AG_25	PD4_AG	25	TRUE	PD4_AG_10	sam	2.03335	2	MUG1_RAT	Murinoglobulin-1 (Alpha-1 inhibitor 3 variant I) (Alpha-X protein)	2	MUG1_RAT
11	PD4_AG_27	PD4_AG	27	TRUE	PD4_AG_11	sam	0.66203	2	MUG1_RAT	Murinoglobulin-1 (Alpha-1 inhibitor 3 variant I) (Alpha-X protein)	2	MUG1_RAT
11	PD4_AG_29	PD4_AG	29	TRUE	PD4_AG_12	sam	3.05557	2	MUG1_RAT	Murinoglobulin-1 (Alpha-1 inhibitor 3 variant I) (Alpha-X protein)	2	MUG1_RAT
11	PD4_AG_30	PD4_AG	30	TRUE	PD4_AG_13	sam	3.17759	2	MUG1_RAT	Murinoglobulin-1 (Alpha-1 inhibitor 3 variant I) (Alpha-X protein)	2	MUG1_RAT
11	Phys_31	Phys	31	TRUE	Phys_1	sam	1.0498	2	MUG1_RAT	Murinoglobulin-1 (Alpha-1 inhibitor 3 variant I) (Alpha-X protein)	2	MUG1_RAT
11	Phys_32	Phys	32	TRUE	Phys_2	sam	3.62333	2	MUG1_RAT	Murinoglobulin-1 (Alpha-1 inhibitor 3 variant I) (Alpha-X protein)	2	MUG1_RAT
11	Phys_33	Phys	33	TRUE	Phys_3	sam	2.17503	2	MUG1_RAT	Murinoglobulin-1 (Alpha-1 inhibitor 3 variant I) (Alpha-X protein)	2	MUG1_RAT
11	Phys_34	Phys	34	TRUE	Phys_4	sam	1.39363	2	MUG1_RAT	Murinoglobulin-1 (Alpha-1 inhibitor 3 variant I) (Alpha-X protein)	2	MUG1_RAT
11	Phys_35	Phys	35	TRUE	Phys_5	sam	3.7079	2	MUG1_RAT	Murinoglobulin-1 (Alpha-1 inhibitor 3 variant I) (Alpha-X protein)	2	MUG1_RAT
11	Phys_36	Phys	36	TRUE	Phys_6	sam	0.93101	2	MUG1_RAT	Murinoglobulin-1 (Alpha-1 inhibitor 3 variant I) (Alpha-X protein)	2	MUG1_RAT
11	Phys_37	Phys	37	TRUE	Phys_7	sam	0.28561	2	MUG1_RAT	Murinoglobulin-1 (Alpha-1 inhibitor 3 variant I) (Alpha-X protein)	2	MUG1_RAT
11	Phys_38	Phys	38	TRUE	Phys_8	sam	0.3529	2	MUG1_RAT	Murinoglobulin-1 (Alpha-1 inhibitor 3 variant I) (Alpha-X protein)	2	MUG1_RAT
11	Phys_39	Phys	39	TRUE	Phys_9	sam	0.70029	2	MUG1_RAT	Murinoglobulin-1 (Alpha-1 inhibitor 3 variant I) (Alpha-X protein)	2	MUG1_RAT
11	Phys_40	Phys	40	TRUE	Phys_10	sam	0.3801	2	MUG1_RAT	Murinoglobulin-1 (Alpha-1 inhibitor 3 variant I) (Alpha-X protein)	2	MUG1_RAT
11	Phys_41	Phys	41	TRUE	Phys_11	sam	2.88163	2	MUG1_RAT	Murinoglobulin-1 (Alpha-1 inhibitor 3 variant I) (Alpha-X protein)	2	MUG1_RAT
11	Phys_42	Phys	42	TRUE	Phys_12	sam	1.37296	2	MUG1_RAT	Murinoglobulin-1 (Alpha-1 inhibitor 3 variant I) (Alpha-X protein)	2	MUG1_RAT
11	Phys_43	Phys	43	TRUE	Phys_13	sam	2.83296	2	MUG1_RAT	Murinoglobulin-1 (Alpha-1 inhibitor 3 variant I) (Alpha-X protein)	2	MUG1_RAT
11	Phys_44	Phys	44	TRUE	Phys_14	sam	1.53883	2	MUG1_RAT	Murinoglobulin-1 (Alpha-1 inhibitor 3 variant I) (Alpha-X protein)	2	MUG1_RAT
11	Phys_45	Phys	45	TRUE	Phys_15	sam	2.7488	2	MUG1_RAT	Murinoglobulin-1 (Alpha-1 inhibitor 3 variant I) (Alpha-X protein)	2	MUG1_RAT
11	Phys_AG_46	Phys_AG	46	TRUE	Phys_AG_1	sam	0.93006	2	MUG1_RAT	Murinoglobulin-1 (Alpha-1 inhibitor 3 variant I) (Alpha-X protein)	2	MUG1_RAT
11	Phys_AG_47	Phys_AG	47	TRUE	Phys_AG_2	sam	3.10822	2	MUG1_RAT	Murinoglobulin-1 (Alpha-1 inhibitor 3 variant I) (Alpha-X protein)	2	MUG1_RAT
11	Phys_AG_48	Phys_AG	48	TRUE	Phys_AG_3	sam	1.62269	2	MUG1_RAT	Murinoglobulin-1 (Alpha-1 inhibitor 3 variant I) (Alpha-X protein)	2	MUG1_RAT
11	Phys_AG_49	Phys_AG	49	TRUE	Phys_AG_4	sam	1.16049	2	MUG1_RAT	Murinoglobulin-1 (Alpha-1 inhibitor 3 variant I) (Alpha-X protein)	2	MUG1_RAT
11	Phys_AG_50	Phys_AG	50	TRUE	Phys_AG_5	sam	1.75293	2	MUG1_RAT	Murinoglobulin-1 (Alpha-1 inhibitor 3 variant I) (Alpha-X protein)	2	MUG1_RAT
11	Phys_AG_51	Phys_AG	51	TRUE	Phys_AG_6	sam	0.91815	2	MUG1_RAT	Murinoglobulin-1 (Alpha-1 inhibitor 3 variant I) (Alpha-X protein)	2	MUG1_RAT
11	Phys_AG_53	Phys_AG	53	TRUE	Phys_AG_7	sam	0.50277	2	MUG1_RAT	Murinoglobulin-1 (Alpha-1 inhibitor 3 variant I) (Alpha-X protein)	2	MUG1_RAT
11	Phys_AG_54	Phys_AG	54	TRUE	Phys_AG_8	sam	0.84522	2	MUG1_RAT	Murinoglobulin-1 (Alpha-1 inhibitor 3 variant I) (Alpha-X protein)	2	MUG1_RAT
11	Phys_AG_56	Phys_AG	56	TRUE	Phys_AG_9	sam	1.87667	2	MUG1_RAT	Murinoglobulin-1 (Alpha-1 inhibitor 3 variant I) (Alpha-X protein)	2	MUG1_RAT
11	Phys_AG_58	Phys_AG	58	TRUE	Phys_AG_10	sam	0.26301	2	MUG1_RAT	Murinoglobulin-1 (Alpha-1 inhibitor 3 variant I) (Alpha-X protein)	2	MUG1_RAT
11	Phys_AG_60	Phys_AG	60	TRUE	Phys_AG_11	sam	1.07222	2	MUG1_RAT	Murinoglobulin-1 (Alpha-1 inhibitor 3 variant I) (Alpha-X protein)	2	MUG1_RAT
11	Con_62	Con	62	TRUE	Con_1	ips	0.52851	2	MUG1_RAT	Murinoglobulin-1 (Alpha-1 inhibitor 3 variant I) (Alpha-X protein)	2	MUG1_RAT
11	Con_63	Con	63	TRUE	Con_2	ips	0.40255	2	MUG1_RAT	Murinoglobulin-1 (Alpha-1 inhibitor 3 variant I) (Alpha-X protein)	2	MUG1_RAT
11	Con_65	Con	65	TRUE	Con_3	ips	1.71539	2	MUG1_RAT	Murinoglobulin-1 (Alpha-1 inhibitor 3 variant I) (Alpha-X protein)	2	MUG1_RAT
11	Con_66	Con	66	TRUE	Con_4	ips	0.56701	2	MUG1_RAT	Murinoglobulin-1 (Alpha-1 inhibitor 3 variant I) (Alpha-X protein)	2	MUG1_RAT
11	Con_67	Con	67	TRUE	Con_5	ips	0.73681	2	MUG1_RAT	Murinoglobulin-1 (Alpha-1 inhibitor 3 variant I) (Alpha-X protein)	2	MUG1_RAT
11	Con_68	Con	68	TRUE	Con_6	ips	0.65715	2	MUG1_RAT	Murinoglobulin-1 (Alpha-1 inhibitor 3 variant I) (Alpha-X protein)	2	MUG1_RAT
11	PD4_1	PD4	1	TRUE	PD4_1	ips	1.7492	2	MUG1_RAT	Murinoglobulin-1 (Alpha-1 inhibitor 3 variant I) (Alpha-X protein)	2	MUG1_RAT
11	PD4_11	PD4	11	TRUE	PD4_2	ips	1.87262	2	MUG1_RAT	Murinoglobulin-1 (Alpha-1 inhibitor 3 variant I) (Alpha-X protein)	2	MUG1_RAT
11	PD4_12	PD4	12	TRUE	PD4_3	ips	1.54348	2	MUG1_RAT	Murinoglobulin-1 (Alpha-1 inhibitor 3 variant I) (Alpha-X protein)	2	MUG1_RAT
11	PD4_13	PD4	13	TRUE	PD4_4	ips	0.44697	2	MUG1_RAT	Murinoglobulin-1 (Alpha-1 inhibitor 3 variant I) (Alpha-X protein)	2	MUG1_RAT
11	PD4_14	PD4	14	TRUE	PD4_5	ips	1.62597	2	MUG1_RAT	Murinoglobulin-1 (Alpha-1 inhibitor 3 variant I) (Alpha-X protein)	2	MUG1_RAT
11	PD4_15	PD4	15	TRUE	PD4_6	ips	2.63073	2	MUG1_RAT	Murinoglobulin-1 (Alpha-1 inhibitor 3 variant I) (Alpha-X protein)	2	MUG1_RAT
11	PD4_3	PD4	3	TRUE	PD4_7	ips	2.20629	2	MUG1_RAT	Murinoglobulin-1 (Alpha-1 inhibitor 3 variant I) (Alpha-X protein)	2	MUG1_RAT
11	PD4_4	PD4	4	TRUE	PD4_8	ips	0.66799	2	MUG1_RAT	Murinoglobulin-1 (Alpha-1 inhibitor 3 variant I) (Alpha-X protein)	2	MUG1_RAT
11	PD4_5	PD4	5	TRUE	PD4_9	ips	0.74063	2	MUG1_RAT	Murinoglobulin-1 (Alpha-1 inhibitor 3 variant I) (Alpha-X protein)	2	MUG1_RAT
11	PD4_6	PD4	6	TRUE	PD4_10	ips	1.65763	2	MUG1_RAT	Murinoglobulin-1 (Alpha-1 inhibitor 3 variant I) (Alpha-X protein)	2	MUG1_RAT
11	PD4_61	PD4	61	TRUE	PD4_11	ips	0.17323	2	MUG1_RAT	Murinoglobulin-1 (Alpha-1 inhibitor 3 variant I) (Alpha-X protein)	2	MUG1_RAT
11	PD4_7	PD4	7	TRUE	PD4_12	ips	1.46956	2	MUG1_RAT	Murinoglobulin-1 (Alpha-1 inhibitor 3 variant I) (Alpha-X protein)	2	MUG1_RAT
11	PD4_8	PD4	8	TRUE	PD4_13	ips	1.43489	2	MUG1_RAT	Murinoglobulin-1 (Alpha-1 inhibitor 3 variant I) (Alpha-X protein)	2	MUG1_RAT
11	PD4_9	PD4	9	TRUE	PD4_14	ips	0.83793	2	MUG1_RAT	Murinoglobulin-1 (Alpha-1 inhibitor 3 variant I) (Alpha-X protein)	2	MUG1_RAT
11	PD4_AG_16	PD4_AG	16	TRUE	PD4_AG_1	ips	0.78459	2	MUG1_RAT	Murinoglobulin-1 (Alpha-1 inhibitor 3 variant I) (Alpha-X protein)	2	MUG1_RAT
11	PD4_AG_17	PD4_AG	17	TRUE	PD4_AG_2	ips	2.22632	2	MUG1_RAT	Murinoglobulin-1 (Alpha-1 inhibitor 3 variant I) (Alpha-X protein)	2	MUG1_RAT
11	PD4_AG_18	PD4_AG	18	TRUE	PD4_AG_3	ips	1.10035	2	MUG1_RAT	Murinoglobulin-1 (Alpha-1 inhibitor 3 variant I) (Alpha-X protein)	2	MUG1_RAT
11	PD4_AG_19	PD4_AG	19	TRUE	PD4_AG_4	ips	1.84682	2	MUG1_RAT	Murinoglobulin-1 (Alpha-1 inhibitor 3 variant I) (Alpha-X protein)	2	MUG1_RAT
11	PD4_AG_20	PD4_AG	20	TRUE	PD4_AG_5	ips	2.27002	2	MUG1_RAT	Murinoglobulin-1 (Alpha-1 inhibitor 3 variant I) (Alpha-X protein)	2	MUG1_RAT
11	PD4_AG_21	PD4_AG	21	TRUE	PD4_AG_6	ips	1.88767	2	MUG1_RAT	Murinoglobulin-1 (Alpha-1 inhibitor 3 variant I) (Alpha-X protein)	2	MUG1_RAT
11	PD4_AG_22	PD4_AG	22	TRUE	PD4_AG_7	ips	1.71047	2	MUG1_RAT	Murinoglobulin-1 (Alpha-1 inhibitor 3 variant I) (Alpha-X protein)	2	MUG1_RAT
11	PD4_AG_23	PD4_AG	23	TRUE	PD4_AG_8	ips	1.15176	2	MUG1_RAT	Murinoglobulin-1 (Alpha-1 inhibitor 3 variant I) (Alpha-X protein)	2	MUG1_RAT
11	PD4_AG_24	PD4_AG	24	TRUE	PD4_AG_9	ips	2.14701	2	MUG1_RAT	Murinoglobulin-1 (Alpha-1 inhibitor 3 variant I) (Alpha-X protein)	2	MUG1_RAT
11	PD4_AG_25	PD4_AG	25	TRUE	PD4_AG_10	ips	2.09975	2	MUG1_RAT	Murinoglobulin-1 (Alpha-1 inhibitor 3 variant I) (Alpha-X protein)	2	MUG1_RAT
11	PD4_AG_27	PD4_AG	27	TRUE	PD4_AG_11	ips	0.63691	2	MUG1_RAT	Murinoglobulin-1 (Alpha-1 inhibitor 3 variant I) (Alpha-X protein)	2	MUG1_RAT
11	PD4_AG_29	PD4_AG	29	TRUE	PD4_AG_12	ips	3.29868	2	MUG1_RAT	Murinoglobulin-1 (Alpha-1 inhibitor 3 variant I) (Alpha-X protein)	2	MUG1_RAT
11	PD4_AG_30	PD4_AG	30	TRUE	PD4_AG_13	ips	2.15965	2	MUG1_RAT	Murinoglobulin-1 (Alpha-1 inhibitor 3 variant I) (Alpha-X protein)	2	MUG1_RAT
11	Phys_31	Phys	31	TRUE	Phys_1	ips	1.16051	2	MUG1_RAT	Murinoglobulin-1 (Alpha-1 inhibitor 3 variant I) (Alpha-X protein)	2	MUG1_RAT
11	Phys_32	Phys	32	TRUE	Phys_2	ips	2.20089	2	MUG1_RAT	Murinoglobulin-1 (Alpha-1 inhibitor 3 variant I) (Alpha-X protein)	2	MUG1_RAT
11	Phys_33	Phys	33	TRUE	Phys_3	ips	2.58002	2	MUG1_RAT	Murinoglobulin-1 (Alpha-1 inhibitor 3 variant I) (Alpha-X protein)	2	MUG1_RAT
11	Phys_34	Phys	34	TRUE	Phys_4	ips	0.96973	2	MUG1_RAT	Murinoglobulin-1 (Alpha-1 inhibitor 3 variant I) (Alpha-X protein)	2	MUG1_RAT
11	Phys_35	Phys	35	TRUE	Phys_5	ips	1.77512	2	MUG1_RAT	Murinoglobulin-1 (Alpha-1 inhibitor 3 variant I) (Alpha-X protein)	2	MUG1_RAT
11	Phys_36	Phys	36	TRUE	Phys_6	ips	0.99174	2	MUG1_RAT	Murinoglobulin-1 (Alpha-1 inhibitor 3 variant I) (Alpha-X protein)	2	MUG1_RAT
11	Phys_37	Phys	37	TRUE	Phys_7	ips	0.41782	2	MUG1_RAT	Murinoglobulin-1 (Alpha-1 inhibitor 3 variant I) (Alpha-X protein)	2	MUG1_RAT
11	Phys_38	Phys	38	TRUE	Phys_8	ips	0.29377	2	MUG1_RAT	Murinoglobulin-1 (Alpha-1 inhibitor 3 variant I) (Alpha-X protein)	2	MUG1_RAT
11	Phys_39	Phys	39	TRUE	Phys_9	ips	1.23058	2	MUG1_RAT	Murinoglobulin-1 (Alpha-1 inhibitor 3 variant I) (Alpha-X protein)	2	MUG1_RAT
11	Phys_40	Phys	40	TRUE	Phys_10	ips	0.49896	2	MUG1_RAT	Murinoglobulin-1 (Alpha-1 inhibitor 3 variant I) (Alpha-X protein)	2	MUG1_RAT
11	Phys_41	Phys	41	TRUE	Phys_11	ips	2.24342	2	MUG1_RAT	Murinoglobulin-1 (Alpha-1 inhibitor 3 variant I) (Alpha-X protein)	2	MUG1_RAT
11	Phys_42	Phys	42	TRUE	Phys_12	ips	1.34212	2	MUG1_RAT	Murinoglobulin-1 (Alpha-1 inhibitor 3 variant I) (Alpha-X protein)	2	MUG1_RAT
11	Phys_43	Phys	43	TRUE	Phys_13	ips	2.4338	2	MUG1_RAT	Murinoglobulin-1 (Alpha-1 inhibitor 3 variant I) (Alpha-X protein)	2	MUG1_RAT
11	Phys_44	Phys	44	TRUE	Phys_14	ips	1.81245	2	MUG1_RAT	Murinoglobulin-1 (Alpha-1 inhibitor 3 variant I) (Alpha-X protein)	2	MUG1_RAT
11	Phys_45	Phys	45	TRUE	Phys_15	ips	2.18952	2	MUG1_RAT	Murinoglobulin-1 (Alpha-1 inhibitor 3 variant I) (Alpha-X protein)	2	MUG1_RAT
11	Phys_AG_46	Phys_AG	46	TRUE	Phys_AG_1	ips	1.4059	2	MUG1_RAT	Murinoglobulin-1 (Alpha-1 inhibitor 3 variant I) (Alpha-X protein)	2	MUG1_RAT
11	Phys_AG_47	Phys_AG	47	TRUE	Phys_AG_2	ips	1.51445	2	MUG1_RAT	Murinoglobulin-1 (Alpha-1 inhibitor 3 variant I) (Alpha-X protein)	2	MUG1_RAT
11	Phys_AG_48	Phys_AG	48	TRUE	Phys_AG_3	ips	1.43728	2	MUG1_RAT	Murinoglobulin-1 (Alpha-1 inhibitor 3 variant I) (Alpha-X protein)	2	MUG1_RAT
11	Phys_AG_49	Phys_AG	49	TRUE	Phys_AG_4	ips	1.00121	2	MUG1_RAT	Murinoglobulin-1 (Alpha-1 inhibitor 3 variant I) (Alpha-X protein)	2	MUG1_RAT
11	Phys_AG_50	Phys_AG	50	TRUE	Phys_AG_5	ips	1.32961	2	MUG1_RAT	Murinoglobulin-1 (Alpha-1 inhibitor 3 variant I) (Alpha-X protein)	2	MUG1_RAT
11	Phys_AG_51	Phys_AG	51	TRUE	Phys_AG_6	ips	1.17216	2	MUG1_RAT	Murinoglobulin-1 (Alpha-1 inhibitor 3 variant I) (Alpha-X protein)	2	MUG1_RAT
11	Phys_AG_53	Phys_AG	53	TRUE	Phys_AG_7	ips	0.51596	2	MUG1_RAT	Murinoglobulin-1 (Alpha-1 inhibitor 3 variant I) (Alpha-X protein)	2	MUG1_RAT
11	Phys_AG_54	Phys_AG	54	TRUE	Phys_AG_8	ips	0.77005	2	MUG1_RAT	Murinoglobulin-1 (Alpha-1 inhibitor 3 variant I) (Alpha-X protein)	2	MUG1_RAT
11	Phys_AG_56	Phys_AG	56	TRUE	Phys_AG_9	ips	3.20899	2	MUG1_RAT	Murinoglobulin-1 (Alpha-1 inhibitor 3 variant I) (Alpha-X protein)	2	MUG1_RAT
11	Phys_AG_58	Phys_AG	58	TRUE	Phys_AG_10	ips	0.59811	2	MUG1_RAT	Murinoglobulin-1 (Alpha-1 inhibitor 3 variant I) (Alpha-X protein)	2	MUG1_RAT
11	Phys_AG_60	Phys_AG	60	TRUE	Phys_AG_11	ips	0.73925	2	MUG1_RAT	Murinoglobulin-1 (Alpha-1 inhibitor 3 variant I) (Alpha-X protein)	2	MUG1_RAT
12	Con_62	Con	62	FALSE	Con_1	sam	0.32128				0
12	Con_63	Con	63	FALSE	Con_2	sam	0.03502				0
12	Con_65	Con	65	FALSE	Con_3	sam	0.63429				0
12	Con_66	Con	66	FALSE	Con_4	sam	0.40021				0
12	Con_67	Con	67	FALSE	Con_5	sam	0.20508				0
12	Con_68	Con	68	FALSE	Con_6	sam	0.08153				0
12	PD4_1	PD4	1	FALSE	PD4_1	sam	1.38256				0
12	PD4_11	PD4	11	FALSE	PD4_2	sam	0.65681				0
12	PD4_12	PD4	12	FALSE	PD4_3	sam	0.80204				0
12	PD4_13	PD4	13	FALSE	PD4_4	sam	0.41088				0
12	PD4_14	PD4	14	FALSE	PD4_5	sam	1.7362				0
12	PD4_15	PD4	15	FALSE	PD4_6	sam	0.28514				0
12	PD4_3	PD4	3	FALSE	PD4_7	sam	0.59804				0
12	PD4_4	PD4	4	FALSE	PD4_8	sam	0.21722				0
12	PD4_5	PD4	5	FALSE	PD4_9	sam	0.27797				0
12	PD4_6	PD4	6	FALSE	PD4_10	sam	0.37572				0
12	PD4_61	PD4	61	FALSE	PD4_11	sam	0.48551				0
12	PD4_7	PD4	7	FALSE	PD4_12	sam	0.35984				0
12	PD4_8	PD4	8	FALSE	PD4_13	sam	0.69389				0
12	PD4_9	PD4	9	FALSE	PD4_14	sam	0.35128				0
12	PD4_AG_16	PD4_AG	16	FALSE	PD4_AG_1	sam	0.15822				0
12	PD4_AG_17	PD4_AG	17	FALSE	PD4_AG_2	sam	0.51033				0
12	PD4_AG_18	PD4_AG	18	FALSE	PD4_AG_3	sam	0.64399				0
12	PD4_AG_19	PD4_AG	19	FALSE	PD4_AG_4	sam	0.27558				0
12	PD4_AG_20	PD4_AG	20	FALSE	PD4_AG_5	sam	0.39108				0
12	PD4_AG_21	PD4_AG	21	FALSE	PD4_AG_6	sam	0.36161				0
12	PD4_AG_22	PD4_AG	22	FALSE	PD4_AG_7	sam	0.63914				0
12	PD4_AG_23	PD4_AG	23	FALSE	PD4_AG_8	sam	0.45437				0
12	PD4_AG_24	PD4_AG	24	FALSE	PD4_AG_9	sam	0.36379				0
12	PD4_AG_25	PD4_AG	25	FALSE	PD4_AG_10	sam	0.33584				0
12	PD4_AG_27	PD4_AG	27	FALSE	PD4_AG_11	sam	0.47775				0
12	PD4_AG_29	PD4_AG	29	FALSE	PD4_AG_12	sam	0.58023				0
12	PD4_AG_30	PD4_AG	30	FALSE	PD4_AG_13	sam	0.46259				0
12	Phys_31	Phys	31	FALSE	Phys_1	sam	0.26435				0
12	Phys_32	Phys	32	FALSE	Phys_2	sam	0.51662				0
12	Phys_33	Phys	33	FALSE	Phys_3	sam	0.43585				0
12	Phys_34	Phys	34	FALSE	Phys_4	sam	0.34814				0
12	Phys_35	Phys	35	FALSE	Phys_5	sam	0.56136				0
12	Phys_36	Phys	36	FALSE	Phys_6	sam	0.31612				0
12	Phys_37	Phys	37	FALSE	Phys_7	sam	0.21215				0
12	Phys_38	Phys	38	FALSE	Phys_8	sam	0.6631				0
12	Phys_39	Phys	39	FALSE	Phys_9	sam	0.45266				0
12	Phys_40	Phys	40	FALSE	Phys_10	sam	0.15443				0
12	Phys_41	Phys	41	FALSE	Phys_11	sam	0.52565				0
12	Phys_42	Phys	42	FALSE	Phys_12	sam	0.28674				0
12	Phys_43	Phys	43	FALSE	Phys_13	sam	0.57278				0
12	Phys_44	Phys	44	FALSE	Phys_14	sam	0.26974				0
12	Phys_45	Phys	45	FALSE	Phys_15	sam	0.36092				0
12	Phys_AG_46	Phys_AG	46	FALSE	Phys_AG_1	sam	0.17344				0
12	Phys_AG_47	Phys_AG	47	FALSE	Phys_AG_2	sam	1.56124				0
12	Phys_AG_48	Phys_AG	48	FALSE	Phys_AG_3	sam	0.43597				0
12	Phys_AG_49	Phys_AG	49	FALSE	Phys_AG_4	sam	0.29531				0
12	Phys_AG_50	Phys_AG	50	FALSE	Phys_AG_5	sam	1.25102				0
12	Phys_AG_51	Phys_AG	51	FALSE	Phys_AG_6	sam	0.76172				0
12	Phys_AG_53	Phys_AG	53	FALSE	Phys_AG_7	sam	0.52734				0
12	Phys_AG_54	Phys_AG	54	FALSE	Phys_AG_8	sam	0.21319				0
12	Phys_AG_56	Phys_AG	56	FALSE	Phys_AG_9	sam	0.33473				0
12	Phys_AG_58	Phys_AG	58	FALSE	Phys_AG_10	sam	0.05864				0
12	Phys_AG_60	Phys_AG	60	FALSE	Phys_AG_11	sam	0.15023				0
12	Con_62	Con	62	FALSE	Con_1	ips	0.28063				0
12	Con_63	Con	63	FALSE	Con_2	ips	0.16365				0
12	Con_65	Con	65	FALSE	Con_3	ips	0.63483				0
12	Con_66	Con	66	FALSE	Con_4	ips	0.27868				0
12	Con_67	Con	67	FALSE	Con_5	ips	0.28855				0
12	Con_68	Con	68	FALSE	Con_6	ips	0.27536				0
12	PD4_1	PD4	1	FALSE	PD4_1	ips	0.95613				0
12	PD4_11	PD4	11	FALSE	PD4_2	ips	0.67277				0
12	PD4_12	PD4	12	FALSE	PD4_3	ips	0.81964				0
12	PD4_13	PD4	13	FALSE	PD4_4	ips	0.22379				0
12	PD4_14	PD4	14	FALSE	PD4_5	ips	1.82933				0
12	PD4_15	PD4	15	FALSE	PD4_6	ips	0.54738				0
12	PD4_3	PD4	3	FALSE	PD4_7	ips	0.92927				0
12	PD4_4	PD4	4	FALSE	PD4_8	ips	0.47618				0
12	PD4_5	PD4	5	FALSE	PD4_9	ips	0.28256				0
12	PD4_6	PD4	6	FALSE	PD4_10	ips	0.38263				0
12	PD4_61	PD4	61	FALSE	PD4_11	ips	0.19343				0
12	PD4_7	PD4	7	FALSE	PD4_12	ips	0.1993				0
12	PD4_8	PD4	8	FALSE	PD4_13	ips	0.26417				0
12	PD4_9	PD4	9	FALSE	PD4_14	ips	0.40211				0
12	PD4_AG_16	PD4_AG	16	FALSE	PD4_AG_1	ips	0.18989				0
12	PD4_AG_17	PD4_AG	17	FALSE	PD4_AG_2	ips	0.4682				0
12	PD4_AG_18	PD4_AG	18	FALSE	PD4_AG_3	ips	0.49002				0
12	PD4_AG_19	PD4_AG	19	FALSE	PD4_AG_4	ips	0.42408				0
12	PD4_AG_20	PD4_AG	20	FALSE	PD4_AG_5	ips	0.29079				0
12	PD4_AG_21	PD4_AG	21	FALSE	PD4_AG_6	ips	0.4029				0
12	PD4_AG_22	PD4_AG	22	FALSE	PD4_AG_7	ips	0.57105				0
12	PD4_AG_23	PD4_AG	23	FALSE	PD4_AG_8	ips	0.46806				0
12	PD4_AG_24	PD4_AG	24	FALSE	PD4_AG_9	ips	0.51601				0
12	PD4_AG_25	PD4_AG	25	FALSE	PD4_AG_10	ips	0.37777				0
12	PD4_AG_27	PD4_AG	27	FALSE	PD4_AG_11	ips	0.42944				0
12	PD4_AG_29	PD4_AG	29	FALSE	PD4_AG_12	ips	0.56438				0
12	PD4_AG_30	PD4_AG	30	FALSE	PD4_AG_13	ips	0.28248				0
12	Phys_31	Phys	31	FALSE	Phys_1	ips	0.32541				0
12	Phys_32	Phys	32	FALSE	Phys_2	ips	0.31575				0
12	Phys_33	Phys	33	FALSE	Phys_3	ips	0.50686				0
12	Phys_34	Phys	34	FALSE	Phys_4	ips	0.24394				0
12	Phys_35	Phys	35	FALSE	Phys_5	ips	0.28604				0
12	Phys_36	Phys	36	FALSE	Phys_6	ips	0.32348				0
12	Phys_37	Phys	37	FALSE	Phys_7	ips	0.35726				0
12	Phys_38	Phys	38	FALSE	Phys_8	ips	0.45698				0
12	Phys_39	Phys	39	FALSE	Phys_9	ips	0.81035				0
12	Phys_40	Phys	40	FALSE	Phys_10	ips	0.19171				0
12	Phys_41	Phys	41	FALSE	Phys_11	ips	0.37848				0
12	Phys_42	Phys	42	FALSE	Phys_12	ips	0.26027				0
12	Phys_43	Phys	43	FALSE	Phys_13	ips	0.62966				0
12	Phys_44	Phys	44	FALSE	Phys_14	ips	0.31655				0
12	Phys_45	Phys	45	FALSE	Phys_15	ips	0.28943				0
12	Phys_AG_46	Phys_AG	46	FALSE	Phys_AG_1	ips	0.33392				0
12	Phys_AG_47	Phys_AG	47	FALSE	Phys_AG_2	ips	0.68178				0
12	Phys_AG_48	Phys_AG	48	FALSE	Phys_AG_3	ips	0.37712				0
12	Phys_AG_49	Phys_AG	49	FALSE	Phys_AG_4	ips	0.19552				0
12	Phys_AG_50	Phys_AG	50	FALSE	Phys_AG_5	ips	0.97696				0
12	Phys_AG_51	Phys_AG	51	FALSE	Phys_AG_6	ips	1.03411				0
12	Phys_AG_53	Phys_AG	53	FALSE	Phys_AG_7	ips	0.5915				0
12	Phys_AG_54	Phys_AG	54	FALSE	Phys_AG_8	ips	0.18961				0
12	Phys_AG_56	Phys_AG	56	FALSE	Phys_AG_9	ips	0.54615				0
12	Phys_AG_58	Phys_AG	58	FALSE	Phys_AG_10	ips	0.14378				0
12	Phys_AG_60	Phys_AG	60	FALSE	Phys_AG_11	ips	0.1047				0
13	Con_62	Con	62	FALSE	Con_1	sam	0.14204				0
13	Con_63	Con	63	FALSE	Con_2	sam	0.01111				0
13	Con_65	Con	65	FALSE	Con_3	sam	0.14763				0
13	Con_66	Con	66	FALSE	Con_4	sam	0.11337				0
13	Con_67	Con	67	FALSE	Con_5	sam	0.08467				0
13	Con_68	Con	68	FALSE	Con_6	sam	0.02069				0
13	PD4_1	PD4	1	FALSE	PD4_1	sam	0.38761				0
13	PD4_11	PD4	11	FALSE	PD4_2	sam	0.17179				0
13	PD4_12	PD4	12	FALSE	PD4_3	sam	0.21873				0
13	PD4_13	PD4	13	FALSE	PD4_4	sam	0.21696				0
13	PD4_14	PD4	14	FALSE	PD4_5	sam	0.34534				0
13	PD4_15	PD4	15	FALSE	PD4_6	sam	0.13634				0
13	PD4_3	PD4	3	FALSE	PD4_7	sam	0.20759				0
13	PD4_4	PD4	4	FALSE	PD4_8	sam	0.11275				0
13	PD4_5	PD4	5	FALSE	PD4_9	sam	0.33175				0
13	PD4_6	PD4	6	FALSE	PD4_10	sam	0.24793				0
13	PD4_61	PD4	61	FALSE	PD4_11	sam	0.24477				0
13	PD4_7	PD4	7	FALSE	PD4_12	sam	0.21212				0
13	PD4_8	PD4	8	FALSE	PD4_13	sam	0.41703				0
13	PD4_9	PD4	9	FALSE	PD4_14	sam	0.10058				0
13	PD4_AG_16	PD4_AG	16	FALSE	PD4_AG_1	sam	0.08812				0
13	PD4_AG_17	PD4_AG	17	FALSE	PD4_AG_2	sam	0.35039				0
13	PD4_AG_18	PD4_AG	18	FALSE	PD4_AG_3	sam	0.36684				0
13	PD4_AG_19	PD4_AG	19	FALSE	PD4_AG_4	sam	0.12849				0
13	PD4_AG_20	PD4_AG	20	FALSE	PD4_AG_5	sam	0.2609				0
13	PD4_AG_21	PD4_AG	21	FALSE	PD4_AG_6	sam	0.19081				0
13	PD4_AG_22	PD4_AG	22	FALSE	PD4_AG_7	sam	0.23944				0
13	PD4_AG_23	PD4_AG	23	FALSE	PD4_AG_8	sam	0.19701				0
13	PD4_AG_24	PD4_AG	24	FALSE	PD4_AG_9	sam	0.21204				0
13	PD4_AG_25	PD4_AG	25	FALSE	PD4_AG_10	sam	0.16412				0
13	PD4_AG_27	PD4_AG	27	FALSE	PD4_AG_11	sam	0.18602				0
13	PD4_AG_29	PD4_AG	29	FALSE	PD4_AG_12	sam	0.21268				0
13	PD4_AG_30	PD4_AG	30	FALSE	PD4_AG_13	sam	0.24878				0
13	Phys_31	Phys	31	FALSE	Phys_1	sam	0.11626				0
13	Phys_32	Phys	32	FALSE	Phys_2	sam	0.27456				0
13	Phys_33	Phys	33	FALSE	Phys_3	sam	0.2566				0
13	Phys_34	Phys	34	FALSE	Phys_4	sam	0.23013				0
13	Phys_35	Phys	35	FALSE	Phys_5	sam	0.30413				0
13	Phys_36	Phys	36	FALSE	Phys_6	sam	0.20623				0
13	Phys_37	Phys	37	FALSE	Phys_7	sam	0.09793				0
13	Phys_38	Phys	38	FALSE	Phys_8	sam	0.19863				0
13	Phys_39	Phys	39	FALSE	Phys_9	sam	0.11697				0
13	Phys_40	Phys	40	FALSE	Phys_10	sam	0.09655				0
13	Phys_41	Phys	41	FALSE	Phys_11	sam	0.28618				0
13	Phys_42	Phys	42	FALSE	Phys_12	sam	0.26065				0
13	Phys_43	Phys	43	FALSE	Phys_13	sam	0.18942				0
13	Phys_44	Phys	44	FALSE	Phys_14	sam	0.10095				0
13	Phys_45	Phys	45	FALSE	Phys_15	sam	0.12479				0
13	Phys_AG_46	Phys_AG	46	FALSE	Phys_AG_1	sam	0.09468				0
13	Phys_AG_47	Phys_AG	47	FALSE	Phys_AG_2	sam	0.45912				0
13	Phys_AG_48	Phys_AG	48	FALSE	Phys_AG_3	sam	0.23508				0
13	Phys_AG_49	Phys_AG	49	FALSE	Phys_AG_4	sam	0.2663				0
13	Phys_AG_50	Phys_AG	50	FALSE	Phys_AG_5	sam	0.28297				0
13	Phys_AG_51	Phys_AG	51	FALSE	Phys_AG_6	sam	0.21387				0
13	Phys_AG_53	Phys_AG	53	FALSE	Phys_AG_7	sam	0.1675				0
13	Phys_AG_54	Phys_AG	54	FALSE	Phys_AG_8	sam	0.20818				0
13	Phys_AG_56	Phys_AG	56	FALSE	Phys_AG_9	sam	0.15033				0
13	Phys_AG_58	Phys_AG	58	FALSE	Phys_AG_10	sam	0.05382				0
13	Phys_AG_60	Phys_AG	60	FALSE	Phys_AG_11	sam	0.25546				0
13	Con_62	Con	62	FALSE	Con_1	ips	0.18519				0
13	Con_63	Con	63	FALSE	Con_2	ips	0.09061				0
13	Con_65	Con	65	FALSE	Con_3	ips	0.18289				0
13	Con_66	Con	66	FALSE	Con_4	ips	0.10353				0
13	Con_67	Con	67	FALSE	Con_5	ips	0.18227				0
13	Con_68	Con	68	FALSE	Con_6	ips	0.11126				0
13	PD4_1	PD4	1	FALSE	PD4_1	ips	0.27411				0
13	PD4_11	PD4	11	FALSE	PD4_2	ips	0.20385				0
13	PD4_12	PD4	12	FALSE	PD4_3	ips	0.26223				0
13	PD4_13	PD4	13	FALSE	PD4_4	ips	0.10069				0
13	PD4_14	PD4	14	FALSE	PD4_5	ips	0.40028				0
13	PD4_15	PD4	15	FALSE	PD4_6	ips	0.18326				0
13	PD4_3	PD4	3	FALSE	PD4_7	ips	0.26304				0
13	PD4_4	PD4	4	FALSE	PD4_8	ips	0.18479				0
13	PD4_5	PD4	5	FALSE	PD4_9	ips	0.32304				0
13	PD4_6	PD4	6	FALSE	PD4_10	ips	0.16998				0
13	PD4_61	PD4	61	FALSE	PD4_11	ips	0.10083				0
13	PD4_7	PD4	7	FALSE	PD4_12	ips	0.13386				0
13	PD4_8	PD4	8	FALSE	PD4_13	ips	0.11571				0
13	PD4_9	PD4	9	FALSE	PD4_14	ips	0.16157				0
13	PD4_AG_16	PD4_AG	16	FALSE	PD4_AG_1	ips	0.11192				0
13	PD4_AG_17	PD4_AG	17	FALSE	PD4_AG_2	ips	0.24097				0
13	PD4_AG_18	PD4_AG	18	FALSE	PD4_AG_3	ips	0.24502				0
13	PD4_AG_19	PD4_AG	19	FALSE	PD4_AG_4	ips	0.23167				0
13	PD4_AG_20	PD4_AG	20	FALSE	PD4_AG_5	ips	0.22088				0
13	PD4_AG_21	PD4_AG	21	FALSE	PD4_AG_6	ips	0.19945				0
13	PD4_AG_22	PD4_AG	22	FALSE	PD4_AG_7	ips	0.16348				0
13	PD4_AG_23	PD4_AG	23	FALSE	PD4_AG_8	ips	0.17994				0
13	PD4_AG_24	PD4_AG	24	FALSE	PD4_AG_9	ips	0.23169				0
13	PD4_AG_25	PD4_AG	25	FALSE	PD4_AG_10	ips	0.19869				0
13	PD4_AG_27	PD4_AG	27	FALSE	PD4_AG_11	ips	0.15033				0
13	PD4_AG_29	PD4_AG	29	FALSE	PD4_AG_12	ips	0.20127				0
13	PD4_AG_30	PD4_AG	30	FALSE	PD4_AG_13	ips	0.15215				0
13	Phys_31	Phys	31	FALSE	Phys_1	ips	0.14592				0
13	Phys_32	Phys	32	FALSE	Phys_2	ips	0.19496				0
13	Phys_33	Phys	33	FALSE	Phys_3	ips	0.26942				0
13	Phys_34	Phys	34	FALSE	Phys_4	ips	0.14443				0
13	Phys_35	Phys	35	FALSE	Phys_5	ips	0.17897				0
13	Phys_36	Phys	36	FALSE	Phys_6	ips	0.17381				0
13	Phys_37	Phys	37	FALSE	Phys_7	ips	0.12589				0
13	Phys_38	Phys	38	FALSE	Phys_8	ips	0.15746				0
13	Phys_39	Phys	39	FALSE	Phys_9	ips	0.188				0
13	Phys_40	Phys	40	FALSE	Phys_10	ips	0.12256				0
13	Phys_41	Phys	41	FALSE	Phys_11	ips	0.17355				0
13	Phys_42	Phys	42	FALSE	Phys_12	ips	0.16485				0
13	Phys_43	Phys	43	FALSE	Phys_13	ips	0.17359				0
13	Phys_44	Phys	44	FALSE	Phys_14	ips	0.1082				0
13	Phys_45	Phys	45	FALSE	Phys_15	ips	0.11399				0
13	Phys_AG_46	Phys_AG	46	FALSE	Phys_AG_1	ips	0.13373				0
13	Phys_AG_47	Phys_AG	47	FALSE	Phys_AG_2	ips	0.19738				0
13	Phys_AG_48	Phys_AG	48	FALSE	Phys_AG_3	ips	0.19991				0
13	Phys_AG_49	Phys_AG	49	FALSE	Phys_AG_4	ips	0.12805				0
13	Phys_AG_50	Phys_AG	50	FALSE	Phys_AG_5	ips	0.20159				0
13	Phys_AG_51	Phys_AG	51	FALSE	Phys_AG_6	ips	0.2651				0
13	Phys_AG_53	Phys_AG	53	FALSE	Phys_AG_7	ips	0.16144				0
13	Phys_AG_54	Phys_AG	54	FALSE	Phys_AG_8	ips	0.09642				0
13	Phys_AG_56	Phys_AG	56	FALSE	Phys_AG_9	ips	0.21159				0
13	Phys_AG_58	Phys_AG	58	FALSE	Phys_AG_10	ips	0.09523				0
13	Phys_AG_60	Phys_AG	60	FALSE	Phys_AG_11	ips	0.0839				0
14	Con_62	Con	62	TRUE	Con_1	sam	0.13459	1	Q5EBC0_RAT	Inter alpha-trypsin inhibitor, heavy chain 4 (Inter alpha-trypsin inhibitor, heavy chain 4, isoform CRA_a) (Inter-alpha-trypsin inhibitor heavy chain family, member 4)	2	Q5EBC0_RAT
14	Con_63	Con	63	TRUE	Con_2	sam	0.01411	1	Q5EBC0_RAT	Inter alpha-trypsin inhibitor, heavy chain 4 (Inter alpha-trypsin inhibitor, heavy chain 4, isoform CRA_a) (Inter-alpha-trypsin inhibitor heavy chain family, member 4)	2	Q5EBC0_RAT
14	Con_65	Con	65	TRUE	Con_3	sam	0.15414	1	Q5EBC0_RAT	Inter alpha-trypsin inhibitor, heavy chain 4 (Inter alpha-trypsin inhibitor, heavy chain 4, isoform CRA_a) (Inter-alpha-trypsin inhibitor heavy chain family, member 4)	2	Q5EBC0_RAT
14	Con_66	Con	66	TRUE	Con_4	sam	0.11976	1	Q5EBC0_RAT	Inter alpha-trypsin inhibitor, heavy chain 4 (Inter alpha-trypsin inhibitor, heavy chain 4, isoform CRA_a) (Inter-alpha-trypsin inhibitor heavy chain family, member 4)	2	Q5EBC0_RAT
14	Con_67	Con	67	TRUE	Con_5	sam	0.08772	1	Q5EBC0_RAT	Inter alpha-trypsin inhibitor, heavy chain 4 (Inter alpha-trypsin inhibitor, heavy chain 4, isoform CRA_a) (Inter-alpha-trypsin inhibitor heavy chain family, member 4)	2	Q5EBC0_RAT
14	Con_68	Con	68	TRUE	Con_6	sam	0.01971	1	Q5EBC0_RAT	Inter alpha-trypsin inhibitor, heavy chain 4 (Inter alpha-trypsin inhibitor, heavy chain 4, isoform CRA_a) (Inter-alpha-trypsin inhibitor heavy chain family, member 4)	2	Q5EBC0_RAT
14	PD4_1	PD4	1	TRUE	PD4_1	sam	0.41128	1	Q5EBC0_RAT	Inter alpha-trypsin inhibitor, heavy chain 4 (Inter alpha-trypsin inhibitor, heavy chain 4, isoform CRA_a) (Inter-alpha-trypsin inhibitor heavy chain family, member 4)	2	Q5EBC0_RAT
14	PD4_11	PD4	11	TRUE	PD4_2	sam	0.24155	1	Q5EBC0_RAT	Inter alpha-trypsin inhibitor, heavy chain 4 (Inter alpha-trypsin inhibitor, heavy chain 4, isoform CRA_a) (Inter-alpha-trypsin inhibitor heavy chain family, member 4)	2	Q5EBC0_RAT
14	PD4_12	PD4	12	TRUE	PD4_3	sam	0.24426	1	Q5EBC0_RAT	Inter alpha-trypsin inhibitor, heavy chain 4 (Inter alpha-trypsin inhibitor, heavy chain 4, isoform CRA_a) (Inter-alpha-trypsin inhibitor heavy chain family, member 4)	2	Q5EBC0_RAT
14	PD4_13	PD4	13	TRUE	PD4_4	sam	0.29197	1	Q5EBC0_RAT	Inter alpha-trypsin inhibitor, heavy chain 4 (Inter alpha-trypsin inhibitor, heavy chain 4, isoform CRA_a) (Inter-alpha-trypsin inhibitor heavy chain family, member 4)	2	Q5EBC0_RAT
14	PD4_14	PD4	14	TRUE	PD4_5	sam	0.42902	1	Q5EBC0_RAT	Inter alpha-trypsin inhibitor, heavy chain 4 (Inter alpha-trypsin inhibitor, heavy chain 4, isoform CRA_a) (Inter-alpha-trypsin inhibitor heavy chain family, member 4)	2	Q5EBC0_RAT
14	PD4_15	PD4	15	TRUE	PD4_6	sam	0.17845	1	Q5EBC0_RAT	Inter alpha-trypsin inhibitor, heavy chain 4 (Inter alpha-trypsin inhibitor, heavy chain 4, isoform CRA_a) (Inter-alpha-trypsin inhibitor heavy chain family, member 4)	2	Q5EBC0_RAT
14	PD4_3	PD4	3	TRUE	PD4_7	sam	0.25407	1	Q5EBC0_RAT	Inter alpha-trypsin inhibitor, heavy chain 4 (Inter alpha-trypsin inhibitor, heavy chain 4, isoform CRA_a) (Inter-alpha-trypsin inhibitor heavy chain family, member 4)	2	Q5EBC0_RAT
14	PD4_4	PD4	4	TRUE	PD4_8	sam	0.13509	1	Q5EBC0_RAT	Inter alpha-trypsin inhibitor, heavy chain 4 (Inter alpha-trypsin inhibitor, heavy chain 4, isoform CRA_a) (Inter-alpha-trypsin inhibitor heavy chain family, member 4)	2	Q5EBC0_RAT
14	PD4_5	PD4	5	TRUE	PD4_9	sam	0.41559	1	Q5EBC0_RAT	Inter alpha-trypsin inhibitor, heavy chain 4 (Inter alpha-trypsin inhibitor, heavy chain 4, isoform CRA_a) (Inter-alpha-trypsin inhibitor heavy chain family, member 4)	2	Q5EBC0_RAT
14	PD4_6	PD4	6	TRUE	PD4_10	sam	0.38169	1	Q5EBC0_RAT	Inter alpha-trypsin inhibitor, heavy chain 4 (Inter alpha-trypsin inhibitor, heavy chain 4, isoform CRA_a) (Inter-alpha-trypsin inhibitor heavy chain family, member 4)	2	Q5EBC0_RAT
14	PD4_61	PD4	61	TRUE	PD4_11	sam	0.23305	1	Q5EBC0_RAT	Inter alpha-trypsin inhibitor, heavy chain 4 (Inter alpha-trypsin inhibitor, heavy chain 4, isoform CRA_a) (Inter-alpha-trypsin inhibitor heavy chain family, member 4)	2	Q5EBC0_RAT
14	PD4_7	PD4	7	TRUE	PD4_12	sam	0.24521	1	Q5EBC0_RAT	Inter alpha-trypsin inhibitor, heavy chain 4 (Inter alpha-trypsin inhibitor, heavy chain 4, isoform CRA_a) (Inter-alpha-trypsin inhibitor heavy chain family, member 4)	2	Q5EBC0_RAT
14	PD4_8	PD4	8	TRUE	PD4_13	sam	0.51508	1	Q5EBC0_RAT	Inter alpha-trypsin inhibitor, heavy chain 4 (Inter alpha-trypsin inhibitor, heavy chain 4, isoform CRA_a) (Inter-alpha-trypsin inhibitor heavy chain family, member 4)	2	Q5EBC0_RAT
14	PD4_9	PD4	9	TRUE	PD4_14	sam	0.10539	1	Q5EBC0_RAT	Inter alpha-trypsin inhibitor, heavy chain 4 (Inter alpha-trypsin inhibitor, heavy chain 4, isoform CRA_a) (Inter-alpha-trypsin inhibitor heavy chain family, member 4)	2	Q5EBC0_RAT
14	PD4_AG_16	PD4_AG	16	TRUE	PD4_AG_1	sam	0.10862	1	Q5EBC0_RAT	Inter alpha-trypsin inhibitor, heavy chain 4 (Inter alpha-trypsin inhibitor, heavy chain 4, isoform CRA_a) (Inter-alpha-trypsin inhibitor heavy chain family, member 4)	2	Q5EBC0_RAT
14	PD4_AG_17	PD4_AG	17	TRUE	PD4_AG_2	sam	0.4573	1	Q5EBC0_RAT	Inter alpha-trypsin inhibitor, heavy chain 4 (Inter alpha-trypsin inhibitor, heavy chain 4, isoform CRA_a) (Inter-alpha-trypsin inhibitor heavy chain family, member 4)	2	Q5EBC0_RAT
14	PD4_AG_18	PD4_AG	18	TRUE	PD4_AG_3	sam	0.40944	1	Q5EBC0_RAT	Inter alpha-trypsin inhibitor, heavy chain 4 (Inter alpha-trypsin inhibitor, heavy chain 4, isoform CRA_a) (Inter-alpha-trypsin inhibitor heavy chain family, member 4)	2	Q5EBC0_RAT
14	PD4_AG_19	PD4_AG	19	TRUE	PD4_AG_4	sam	0.16702	1	Q5EBC0_RAT	Inter alpha-trypsin inhibitor, heavy chain 4 (Inter alpha-trypsin inhibitor, heavy chain 4, isoform CRA_a) (Inter-alpha-trypsin inhibitor heavy chain family, member 4)	2	Q5EBC0_RAT
14	PD4_AG_20	PD4_AG	20	TRUE	PD4_AG_5	sam	0.35341	1	Q5EBC0_RAT	Inter alpha-trypsin inhibitor, heavy chain 4 (Inter alpha-trypsin inhibitor, heavy chain 4, isoform CRA_a) (Inter-alpha-trypsin inhibitor heavy chain family, member 4)	2	Q5EBC0_RAT
14	PD4_AG_21	PD4_AG	21	TRUE	PD4_AG_6	sam	0.27401	1	Q5EBC0_RAT	Inter alpha-trypsin inhibitor, heavy chain 4 (Inter alpha-trypsin inhibitor, heavy chain 4, isoform CRA_a) (Inter-alpha-trypsin inhibitor heavy chain family, member 4)	2	Q5EBC0_RAT
14	PD4_AG_22	PD4_AG	22	TRUE	PD4_AG_7	sam	0.30292	1	Q5EBC0_RAT	Inter alpha-trypsin inhibitor, heavy chain 4 (Inter alpha-trypsin inhibitor, heavy chain 4, isoform CRA_a) (Inter-alpha-trypsin inhibitor heavy chain family, member 4)	2	Q5EBC0_RAT
14	PD4_AG_23	PD4_AG	23	TRUE	PD4_AG_8	sam	0.2413	1	Q5EBC0_RAT	Inter alpha-trypsin inhibitor, heavy chain 4 (Inter alpha-trypsin inhibitor, heavy chain 4, isoform CRA_a) (Inter-alpha-trypsin inhibitor heavy chain family, member 4)	2	Q5EBC0_RAT
14	PD4_AG_24	PD4_AG	24	TRUE	PD4_AG_9	sam	0.22569	1	Q5EBC0_RAT	Inter alpha-trypsin inhibitor, heavy chain 4 (Inter alpha-trypsin inhibitor, heavy chain 4, isoform CRA_a) (Inter-alpha-trypsin inhibitor heavy chain family, member 4)	2	Q5EBC0_RAT
14	PD4_AG_25	PD4_AG	25	TRUE	PD4_AG_10	sam	0.20069	1	Q5EBC0_RAT	Inter alpha-trypsin inhibitor, heavy chain 4 (Inter alpha-trypsin inhibitor, heavy chain 4, isoform CRA_a) (Inter-alpha-trypsin inhibitor heavy chain family, member 4)	2	Q5EBC0_RAT
14	PD4_AG_27	PD4_AG	27	TRUE	PD4_AG_11	sam	0.23044	1	Q5EBC0_RAT	Inter alpha-trypsin inhibitor, heavy chain 4 (Inter alpha-trypsin inhibitor, heavy chain 4, isoform CRA_a) (Inter-alpha-trypsin inhibitor heavy chain family, member 4)	2	Q5EBC0_RAT
14	PD4_AG_29	PD4_AG	29	TRUE	PD4_AG_12	sam	0.30176	1	Q5EBC0_RAT	Inter alpha-trypsin inhibitor, heavy chain 4 (Inter alpha-trypsin inhibitor, heavy chain 4, isoform CRA_a) (Inter-alpha-trypsin inhibitor heavy chain family, member 4)	2	Q5EBC0_RAT
14	PD4_AG_30	PD4_AG	30	TRUE	PD4_AG_13	sam	0.31264	1	Q5EBC0_RAT	Inter alpha-trypsin inhibitor, heavy chain 4 (Inter alpha-trypsin inhibitor, heavy chain 4, isoform CRA_a) (Inter-alpha-trypsin inhibitor heavy chain family, member 4)	2	Q5EBC0_RAT
14	Phys_31	Phys	31	TRUE	Phys_1	sam	0.14332	1	Q5EBC0_RAT	Inter alpha-trypsin inhibitor, heavy chain 4 (Inter alpha-trypsin inhibitor, heavy chain 4, isoform CRA_a) (Inter-alpha-trypsin inhibitor heavy chain family, member 4)	2	Q5EBC0_RAT
14	Phys_32	Phys	32	TRUE	Phys_2	sam	0.38263	1	Q5EBC0_RAT	Inter alpha-trypsin inhibitor, heavy chain 4 (Inter alpha-trypsin inhibitor, heavy chain 4, isoform CRA_a) (Inter-alpha-trypsin inhibitor heavy chain family, member 4)	2	Q5EBC0_RAT
14	Phys_33	Phys	33	TRUE	Phys_3	sam	0.32178	1	Q5EBC0_RAT	Inter alpha-trypsin inhibitor, heavy chain 4 (Inter alpha-trypsin inhibitor, heavy chain 4, isoform CRA_a) (Inter-alpha-trypsin inhibitor heavy chain family, member 4)	2	Q5EBC0_RAT
14	Phys_34	Phys	34	TRUE	Phys_4	sam	0.32678	1	Q5EBC0_RAT	Inter alpha-trypsin inhibitor, heavy chain 4 (Inter alpha-trypsin inhibitor, heavy chain 4, isoform CRA_a) (Inter-alpha-trypsin inhibitor heavy chain family, member 4)	2	Q5EBC0_RAT
14	Phys_35	Phys	35	TRUE	Phys_5	sam	0.46987	1	Q5EBC0_RAT	Inter alpha-trypsin inhibitor, heavy chain 4 (Inter alpha-trypsin inhibitor, heavy chain 4, isoform CRA_a) (Inter-alpha-trypsin inhibitor heavy chain family, member 4)	2	Q5EBC0_RAT
14	Phys_36	Phys	36	TRUE	Phys_6	sam	0.26815	1	Q5EBC0_RAT	Inter alpha-trypsin inhibitor, heavy chain 4 (Inter alpha-trypsin inhibitor, heavy chain 4, isoform CRA_a) (Inter-alpha-trypsin inhibitor heavy chain family, member 4)	2	Q5EBC0_RAT
14	Phys_37	Phys	37	TRUE	Phys_7	sam	0.12774	1	Q5EBC0_RAT	Inter alpha-trypsin inhibitor, heavy chain 4 (Inter alpha-trypsin inhibitor, heavy chain 4, isoform CRA_a) (Inter-alpha-trypsin inhibitor heavy chain family, member 4)	2	Q5EBC0_RAT
14	Phys_38	Phys	38	TRUE	Phys_8	sam	0.20827	1	Q5EBC0_RAT	Inter alpha-trypsin inhibitor, heavy chain 4 (Inter alpha-trypsin inhibitor, heavy chain 4, isoform CRA_a) (Inter-alpha-trypsin inhibitor heavy chain family, member 4)	2	Q5EBC0_RAT
14	Phys_39	Phys	39	TRUE	Phys_9	sam	0.15842	1	Q5EBC0_RAT	Inter alpha-trypsin inhibitor, heavy chain 4 (Inter alpha-trypsin inhibitor, heavy chain 4, isoform CRA_a) (Inter-alpha-trypsin inhibitor heavy chain family, member 4)	2	Q5EBC0_RAT
14	Phys_40	Phys	40	TRUE	Phys_10	sam	0.13637	1	Q5EBC0_RAT	Inter alpha-trypsin inhibitor, heavy chain 4 (Inter alpha-trypsin inhibitor, heavy chain 4, isoform CRA_a) (Inter-alpha-trypsin inhibitor heavy chain family, member 4)	2	Q5EBC0_RAT
14	Phys_41	Phys	41	TRUE	Phys_11	sam	0.3332	1	Q5EBC0_RAT	Inter alpha-trypsin inhibitor, heavy chain 4 (Inter alpha-trypsin inhibitor, heavy chain 4, isoform CRA_a) (Inter-alpha-trypsin inhibitor heavy chain family, member 4)	2	Q5EBC0_RAT
14	Phys_42	Phys	42	TRUE	Phys_12	sam	0.3365	1	Q5EBC0_RAT	Inter alpha-trypsin inhibitor, heavy chain 4 (Inter alpha-trypsin inhibitor, heavy chain 4, isoform CRA_a) (Inter-alpha-trypsin inhibitor heavy chain family, member 4)	2	Q5EBC0_RAT
14	Phys_43	Phys	43	TRUE	Phys_13	sam	0.21903	1	Q5EBC0_RAT	Inter alpha-trypsin inhibitor, heavy chain 4 (Inter alpha-trypsin inhibitor, heavy chain 4, isoform CRA_a) (Inter-alpha-trypsin inhibitor heavy chain family, member 4)	2	Q5EBC0_RAT
14	Phys_44	Phys	44	TRUE	Phys_14	sam	0.13801	1	Q5EBC0_RAT	Inter alpha-trypsin inhibitor, heavy chain 4 (Inter alpha-trypsin inhibitor, heavy chain 4, isoform CRA_a) (Inter-alpha-trypsin inhibitor heavy chain family, member 4)	2	Q5EBC0_RAT
14	Phys_45	Phys	45	TRUE	Phys_15	sam	0.16503	1	Q5EBC0_RAT	Inter alpha-trypsin inhibitor, heavy chain 4 (Inter alpha-trypsin inhibitor, heavy chain 4, isoform CRA_a) (Inter-alpha-trypsin inhibitor heavy chain family, member 4)	2	Q5EBC0_RAT
14	Phys_AG_46	Phys_AG	46	TRUE	Phys_AG_1	sam	0.10791	1	Q5EBC0_RAT	Inter alpha-trypsin inhibitor, heavy chain 4 (Inter alpha-trypsin inhibitor, heavy chain 4, isoform CRA_a) (Inter-alpha-trypsin inhibitor heavy chain family, member 4)	2	Q5EBC0_RAT
14	Phys_AG_47	Phys_AG	47	TRUE	Phys_AG_2	sam	0.58336	1	Q5EBC0_RAT	Inter alpha-trypsin inhibitor, heavy chain 4 (Inter alpha-trypsin inhibitor, heavy chain 4, isoform CRA_a) (Inter-alpha-trypsin inhibitor heavy chain family, member 4)	2	Q5EBC0_RAT
14	Phys_AG_48	Phys_AG	48	TRUE	Phys_AG_3	sam	0.30359	1	Q5EBC0_RAT	Inter alpha-trypsin inhibitor, heavy chain 4 (Inter alpha-trypsin inhibitor, heavy chain 4, isoform CRA_a) (Inter-alpha-trypsin inhibitor heavy chain family, member 4)	2	Q5EBC0_RAT
14	Phys_AG_49	Phys_AG	49	TRUE	Phys_AG_4	sam	0.28673	1	Q5EBC0_RAT	Inter alpha-trypsin inhibitor, heavy chain 4 (Inter alpha-trypsin inhibitor, heavy chain 4, isoform CRA_a) (Inter-alpha-trypsin inhibitor heavy chain family, member 4)	2	Q5EBC0_RAT
14	Phys_AG_50	Phys_AG	50	TRUE	Phys_AG_5	sam	0.33833	1	Q5EBC0_RAT	Inter alpha-trypsin inhibitor, heavy chain 4 (Inter alpha-trypsin inhibitor, heavy chain 4, isoform CRA_a) (Inter-alpha-trypsin inhibitor heavy chain family, member 4)	2	Q5EBC0_RAT
14	Phys_AG_51	Phys_AG	51	TRUE	Phys_AG_6	sam	0.22248	1	Q5EBC0_RAT	Inter alpha-trypsin inhibitor, heavy chain 4 (Inter alpha-trypsin inhibitor, heavy chain 4, isoform CRA_a) (Inter-alpha-trypsin inhibitor heavy chain family, member 4)	2	Q5EBC0_RAT
14	Phys_AG_53	Phys_AG	53	TRUE	Phys_AG_7	sam	0.19747	1	Q5EBC0_RAT	Inter alpha-trypsin inhibitor, heavy chain 4 (Inter alpha-trypsin inhibitor, heavy chain 4, isoform CRA_a) (Inter-alpha-trypsin inhibitor heavy chain family, member 4)	2	Q5EBC0_RAT
14	Phys_AG_54	Phys_AG	54	TRUE	Phys_AG_8	sam	0.34812	1	Q5EBC0_RAT	Inter alpha-trypsin inhibitor, heavy chain 4 (Inter alpha-trypsin inhibitor, heavy chain 4, isoform CRA_a) (Inter-alpha-trypsin inhibitor heavy chain family, member 4)	2	Q5EBC0_RAT
14	Phys_AG_56	Phys_AG	56	TRUE	Phys_AG_9	sam	0.19506	1	Q5EBC0_RAT	Inter alpha-trypsin inhibitor, heavy chain 4 (Inter alpha-trypsin inhibitor, heavy chain 4, isoform CRA_a) (Inter-alpha-trypsin inhibitor heavy chain family, member 4)	2	Q5EBC0_RAT
14	Phys_AG_58	Phys_AG	58	TRUE	Phys_AG_10	sam	0.08777	1	Q5EBC0_RAT	Inter alpha-trypsin inhibitor, heavy chain 4 (Inter alpha-trypsin inhibitor, heavy chain 4, isoform CRA_a) (Inter-alpha-trypsin inhibitor heavy chain family, member 4)	2	Q5EBC0_RAT
14	Phys_AG_60	Phys_AG	60	TRUE	Phys_AG_11	sam	0.40682	1	Q5EBC0_RAT	Inter alpha-trypsin inhibitor, heavy chain 4 (Inter alpha-trypsin inhibitor, heavy chain 4, isoform CRA_a) (Inter-alpha-trypsin inhibitor heavy chain family, member 4)	2	Q5EBC0_RAT
14	Con_62	Con	62	TRUE	Con_1	ips	0.18804	1	Q5EBC0_RAT	Inter alpha-trypsin inhibitor, heavy chain 4 (Inter alpha-trypsin inhibitor, heavy chain 4, isoform CRA_a) (Inter-alpha-trypsin inhibitor heavy chain family, member 4)	2	Q5EBC0_RAT
14	Con_63	Con	63	TRUE	Con_2	ips	0.12945	1	Q5EBC0_RAT	Inter alpha-trypsin inhibitor, heavy chain 4 (Inter alpha-trypsin inhibitor, heavy chain 4, isoform CRA_a) (Inter-alpha-trypsin inhibitor heavy chain family, member 4)	2	Q5EBC0_RAT
14	Con_65	Con	65	TRUE	Con_3	ips	0.21215	1	Q5EBC0_RAT	Inter alpha-trypsin inhibitor, heavy chain 4 (Inter alpha-trypsin inhibitor, heavy chain 4, isoform CRA_a) (Inter-alpha-trypsin inhibitor heavy chain family, member 4)	2	Q5EBC0_RAT
14	Con_66	Con	66	TRUE	Con_4	ips	0.12312	1	Q5EBC0_RAT	Inter alpha-trypsin inhibitor, heavy chain 4 (Inter alpha-trypsin inhibitor, heavy chain 4, isoform CRA_a) (Inter-alpha-trypsin inhibitor heavy chain family, member 4)	2	Q5EBC0_RAT
14	Con_67	Con	67	TRUE	Con_5	ips	0.20638	1	Q5EBC0_RAT	Inter alpha-trypsin inhibitor, heavy chain 4 (Inter alpha-trypsin inhibitor, heavy chain 4, isoform CRA_a) (Inter-alpha-trypsin inhibitor heavy chain family, member 4)	2	Q5EBC0_RAT
14	Con_68	Con	68	TRUE	Con_6	ips	0.13495	1	Q5EBC0_RAT	Inter alpha-trypsin inhibitor, heavy chain 4 (Inter alpha-trypsin inhibitor, heavy chain 4, isoform CRA_a) (Inter-alpha-trypsin inhibitor heavy chain family, member 4)	2	Q5EBC0_RAT
14	PD4_1	PD4	1	TRUE	PD4_1	ips	0.34419	1	Q5EBC0_RAT	Inter alpha-trypsin inhibitor, heavy chain 4 (Inter alpha-trypsin inhibitor, heavy chain 4, isoform CRA_a) (Inter-alpha-trypsin inhibitor heavy chain family, member 4)	2	Q5EBC0_RAT
14	PD4_11	PD4	11	TRUE	PD4_2	ips	0.28793	1	Q5EBC0_RAT	Inter alpha-trypsin inhibitor, heavy chain 4 (Inter alpha-trypsin inhibitor, heavy chain 4, isoform CRA_a) (Inter-alpha-trypsin inhibitor heavy chain family, member 4)	2	Q5EBC0_RAT
14	PD4_12	PD4	12	TRUE	PD4_3	ips	0.29385	1	Q5EBC0_RAT	Inter alpha-trypsin inhibitor, heavy chain 4 (Inter alpha-trypsin inhibitor, heavy chain 4, isoform CRA_a) (Inter-alpha-trypsin inhibitor heavy chain family, member 4)	2	Q5EBC0_RAT
14	PD4_13	PD4	13	TRUE	PD4_4	ips	0.13345	1	Q5EBC0_RAT	Inter alpha-trypsin inhibitor, heavy chain 4 (Inter alpha-trypsin inhibitor, heavy chain 4, isoform CRA_a) (Inter-alpha-trypsin inhibitor heavy chain family, member 4)	2	Q5EBC0_RAT
14	PD4_14	PD4	14	TRUE	PD4_5	ips	0.45394	1	Q5EBC0_RAT	Inter alpha-trypsin inhibitor, heavy chain 4 (Inter alpha-trypsin inhibitor, heavy chain 4, isoform CRA_a) (Inter-alpha-trypsin inhibitor heavy chain family, member 4)	2	Q5EBC0_RAT
14	PD4_15	PD4	15	TRUE	PD4_6	ips	0.23301	1	Q5EBC0_RAT	Inter alpha-trypsin inhibitor, heavy chain 4 (Inter alpha-trypsin inhibitor, heavy chain 4, isoform CRA_a) (Inter-alpha-trypsin inhibitor heavy chain family, member 4)	2	Q5EBC0_RAT
14	PD4_3	PD4	3	TRUE	PD4_7	ips	0.31327	1	Q5EBC0_RAT	Inter alpha-trypsin inhibitor, heavy chain 4 (Inter alpha-trypsin inhibitor, heavy chain 4, isoform CRA_a) (Inter-alpha-trypsin inhibitor heavy chain family, member 4)	2	Q5EBC0_RAT
14	PD4_4	PD4	4	TRUE	PD4_8	ips	0.25515	1	Q5EBC0_RAT	Inter alpha-trypsin inhibitor, heavy chain 4 (Inter alpha-trypsin inhibitor, heavy chain 4, isoform CRA_a) (Inter-alpha-trypsin inhibitor heavy chain family, member 4)	2	Q5EBC0_RAT
14	PD4_5	PD4	5	TRUE	PD4_9	ips	0.41281	1	Q5EBC0_RAT	Inter alpha-trypsin inhibitor, heavy chain 4 (Inter alpha-trypsin inhibitor, heavy chain 4, isoform CRA_a) (Inter-alpha-trypsin inhibitor heavy chain family, member 4)	2	Q5EBC0_RAT
14	PD4_6	PD4	6	TRUE	PD4_10	ips	0.25084	1	Q5EBC0_RAT	Inter alpha-trypsin inhibitor, heavy chain 4 (Inter alpha-trypsin inhibitor, heavy chain 4, isoform CRA_a) (Inter-alpha-trypsin inhibitor heavy chain family, member 4)	2	Q5EBC0_RAT
14	PD4_61	PD4	61	TRUE	PD4_11	ips	0.09388	1	Q5EBC0_RAT	Inter alpha-trypsin inhibitor, heavy chain 4 (Inter alpha-trypsin inhibitor, heavy chain 4, isoform CRA_a) (Inter-alpha-trypsin inhibitor heavy chain family, member 4)	2	Q5EBC0_RAT
14	PD4_7	PD4	7	TRUE	PD4_12	ips	0.155	1	Q5EBC0_RAT	Inter alpha-trypsin inhibitor, heavy chain 4 (Inter alpha-trypsin inhibitor, heavy chain 4, isoform CRA_a) (Inter-alpha-trypsin inhibitor heavy chain family, member 4)	2	Q5EBC0_RAT
14	PD4_8	PD4	8	TRUE	PD4_13	ips	0.13929	1	Q5EBC0_RAT	Inter alpha-trypsin inhibitor, heavy chain 4 (Inter alpha-trypsin inhibitor, heavy chain 4, isoform CRA_a) (Inter-alpha-trypsin inhibitor heavy chain family, member 4)	2	Q5EBC0_RAT
14	PD4_9	PD4	9	TRUE	PD4_14	ips	0.18528	1	Q5EBC0_RAT	Inter alpha-trypsin inhibitor, heavy chain 4 (Inter alpha-trypsin inhibitor, heavy chain 4, isoform CRA_a) (Inter-alpha-trypsin inhibitor heavy chain family, member 4)	2	Q5EBC0_RAT
14	PD4_AG_16	PD4_AG	16	TRUE	PD4_AG_1	ips	0.15332	1	Q5EBC0_RAT	Inter alpha-trypsin inhibitor, heavy chain 4 (Inter alpha-trypsin inhibitor, heavy chain 4, isoform CRA_a) (Inter-alpha-trypsin inhibitor heavy chain family, member 4)	2	Q5EBC0_RAT
14	PD4_AG_17	PD4_AG	17	TRUE	PD4_AG_2	ips	0.31246	1	Q5EBC0_RAT	Inter alpha-trypsin inhibitor, heavy chain 4 (Inter alpha-trypsin inhibitor, heavy chain 4, isoform CRA_a) (Inter-alpha-trypsin inhibitor heavy chain family, member 4)	2	Q5EBC0_RAT
14	PD4_AG_18	PD4_AG	18	TRUE	PD4_AG_3	ips	0.26506	1	Q5EBC0_RAT	Inter alpha-trypsin inhibitor, heavy chain 4 (Inter alpha-trypsin inhibitor, heavy chain 4, isoform CRA_a) (Inter-alpha-trypsin inhibitor heavy chain family, member 4)	2	Q5EBC0_RAT
14	PD4_AG_19	PD4_AG	19	TRUE	PD4_AG_4	ips	0.30543	1	Q5EBC0_RAT	Inter alpha-trypsin inhibitor, heavy chain 4 (Inter alpha-trypsin inhibitor, heavy chain 4, isoform CRA_a) (Inter-alpha-trypsin inhibitor heavy chain family, member 4)	2	Q5EBC0_RAT
14	PD4_AG_20	PD4_AG	20	TRUE	PD4_AG_5	ips	0.30671	1	Q5EBC0_RAT	Inter alpha-trypsin inhibitor, heavy chain 4 (Inter alpha-trypsin inhibitor, heavy chain 4, isoform CRA_a) (Inter-alpha-trypsin inhibitor heavy chain family, member 4)	2	Q5EBC0_RAT
14	PD4_AG_21	PD4_AG	21	TRUE	PD4_AG_6	ips	0.29435	1	Q5EBC0_RAT	Inter alpha-trypsin inhibitor, heavy chain 4 (Inter alpha-trypsin inhibitor, heavy chain 4, isoform CRA_a) (Inter-alpha-trypsin inhibitor heavy chain family, member 4)	2	Q5EBC0_RAT
14	PD4_AG_22	PD4_AG	22	TRUE	PD4_AG_7	ips	0.20556	1	Q5EBC0_RAT	Inter alpha-trypsin inhibitor, heavy chain 4 (Inter alpha-trypsin inhibitor, heavy chain 4, isoform CRA_a) (Inter-alpha-trypsin inhibitor heavy chain family, member 4)	2	Q5EBC0_RAT
14	PD4_AG_23	PD4_AG	23	TRUE	PD4_AG_8	ips	0.22721	1	Q5EBC0_RAT	Inter alpha-trypsin inhibitor, heavy chain 4 (Inter alpha-trypsin inhibitor, heavy chain 4, isoform CRA_a) (Inter-alpha-trypsin inhibitor heavy chain family, member 4)	2	Q5EBC0_RAT
14	PD4_AG_24	PD4_AG	24	TRUE	PD4_AG_9	ips	0.30309	1	Q5EBC0_RAT	Inter alpha-trypsin inhibitor, heavy chain 4 (Inter alpha-trypsin inhibitor, heavy chain 4, isoform CRA_a) (Inter-alpha-trypsin inhibitor heavy chain family, member 4)	2	Q5EBC0_RAT
14	PD4_AG_25	PD4_AG	25	TRUE	PD4_AG_10	ips	0.25316	1	Q5EBC0_RAT	Inter alpha-trypsin inhibitor, heavy chain 4 (Inter alpha-trypsin inhibitor, heavy chain 4, isoform CRA_a) (Inter-alpha-trypsin inhibitor heavy chain family, member 4)	2	Q5EBC0_RAT
14	PD4_AG_27	PD4_AG	27	TRUE	PD4_AG_11	ips	0.18254	1	Q5EBC0_RAT	Inter alpha-trypsin inhibitor, heavy chain 4 (Inter alpha-trypsin inhibitor, heavy chain 4, isoform CRA_a) (Inter-alpha-trypsin inhibitor heavy chain family, member 4)	2	Q5EBC0_RAT
14	PD4_AG_29	PD4_AG	29	TRUE	PD4_AG_12	ips	0.28168	1	Q5EBC0_RAT	Inter alpha-trypsin inhibitor, heavy chain 4 (Inter alpha-trypsin inhibitor, heavy chain 4, isoform CRA_a) (Inter-alpha-trypsin inhibitor heavy chain family, member 4)	2	Q5EBC0_RAT
14	PD4_AG_30	PD4_AG	30	TRUE	PD4_AG_13	ips	0.19005	1	Q5EBC0_RAT	Inter alpha-trypsin inhibitor, heavy chain 4 (Inter alpha-trypsin inhibitor, heavy chain 4, isoform CRA_a) (Inter-alpha-trypsin inhibitor heavy chain family, member 4)	2	Q5EBC0_RAT
14	Phys_31	Phys	31	TRUE	Phys_1	ips	0.18161	1	Q5EBC0_RAT	Inter alpha-trypsin inhibitor, heavy chain 4 (Inter alpha-trypsin inhibitor, heavy chain 4, isoform CRA_a) (Inter-alpha-trypsin inhibitor heavy chain family, member 4)	2	Q5EBC0_RAT
14	Phys_32	Phys	32	TRUE	Phys_2	ips	0.27653	1	Q5EBC0_RAT	Inter alpha-trypsin inhibitor, heavy chain 4 (Inter alpha-trypsin inhibitor, heavy chain 4, isoform CRA_a) (Inter-alpha-trypsin inhibitor heavy chain family, member 4)	2	Q5EBC0_RAT
14	Phys_33	Phys	33	TRUE	Phys_3	ips	0.34571	1	Q5EBC0_RAT	Inter alpha-trypsin inhibitor, heavy chain 4 (Inter alpha-trypsin inhibitor, heavy chain 4, isoform CRA_a) (Inter-alpha-trypsin inhibitor heavy chain family, member 4)	2	Q5EBC0_RAT
14	Phys_34	Phys	34	TRUE	Phys_4	ips	0.20014	1	Q5EBC0_RAT	Inter alpha-trypsin inhibitor, heavy chain 4 (Inter alpha-trypsin inhibitor, heavy chain 4, isoform CRA_a) (Inter-alpha-trypsin inhibitor heavy chain family, member 4)	2	Q5EBC0_RAT
14	Phys_35	Phys	35	TRUE	Phys_5	ips	0.26563	1	Q5EBC0_RAT	Inter alpha-trypsin inhibitor, heavy chain 4 (Inter alpha-trypsin inhibitor, heavy chain 4, isoform CRA_a) (Inter-alpha-trypsin inhibitor heavy chain family, member 4)	2	Q5EBC0_RAT
14	Phys_36	Phys	36	TRUE	Phys_6	ips	0.22769	1	Q5EBC0_RAT	Inter alpha-trypsin inhibitor, heavy chain 4 (Inter alpha-trypsin inhibitor, heavy chain 4, isoform CRA_a) (Inter-alpha-trypsin inhibitor heavy chain family, member 4)	2	Q5EBC0_RAT
14	Phys_37	Phys	37	TRUE	Phys_7	ips	0.16396	1	Q5EBC0_RAT	Inter alpha-trypsin inhibitor, heavy chain 4 (Inter alpha-trypsin inhibitor, heavy chain 4, isoform CRA_a) (Inter-alpha-trypsin inhibitor heavy chain family, member 4)	2	Q5EBC0_RAT
14	Phys_38	Phys	38	TRUE	Phys_8	ips	0.15932	1	Q5EBC0_RAT	Inter alpha-trypsin inhibitor, heavy chain 4 (Inter alpha-trypsin inhibitor, heavy chain 4, isoform CRA_a) (Inter-alpha-trypsin inhibitor heavy chain family, member 4)	2	Q5EBC0_RAT
14	Phys_39	Phys	39	TRUE	Phys_9	ips	0.23544	1	Q5EBC0_RAT	Inter alpha-trypsin inhibitor, heavy chain 4 (Inter alpha-trypsin inhibitor, heavy chain 4, isoform CRA_a) (Inter-alpha-trypsin inhibitor heavy chain family, member 4)	2	Q5EBC0_RAT
14	Phys_40	Phys	40	TRUE	Phys_10	ips	0.18164	1	Q5EBC0_RAT	Inter alpha-trypsin inhibitor, heavy chain 4 (Inter alpha-trypsin inhibitor, heavy chain 4, isoform CRA_a) (Inter-alpha-trypsin inhibitor heavy chain family, member 4)	2	Q5EBC0_RAT
14	Phys_41	Phys	41	TRUE	Phys_11	ips	0.19706	1	Q5EBC0_RAT	Inter alpha-trypsin inhibitor, heavy chain 4 (Inter alpha-trypsin inhibitor, heavy chain 4, isoform CRA_a) (Inter-alpha-trypsin inhibitor heavy chain family, member 4)	2	Q5EBC0_RAT
14	Phys_42	Phys	42	TRUE	Phys_12	ips	0.20409	1	Q5EBC0_RAT	Inter alpha-trypsin inhibitor, heavy chain 4 (Inter alpha-trypsin inhibitor, heavy chain 4, isoform CRA_a) (Inter-alpha-trypsin inhibitor heavy chain family, member 4)	2	Q5EBC0_RAT
14	Phys_43	Phys	43	TRUE	Phys_13	ips	0.19076	1	Q5EBC0_RAT	Inter alpha-trypsin inhibitor, heavy chain 4 (Inter alpha-trypsin inhibitor, heavy chain 4, isoform CRA_a) (Inter-alpha-trypsin inhibitor heavy chain family, member 4)	2	Q5EBC0_RAT
14	Phys_44	Phys	44	TRUE	Phys_14	ips	0.13872	1	Q5EBC0_RAT	Inter alpha-trypsin inhibitor, heavy chain 4 (Inter alpha-trypsin inhibitor, heavy chain 4, isoform CRA_a) (Inter-alpha-trypsin inhibitor heavy chain family, member 4)	2	Q5EBC0_RAT
14	Phys_45	Phys	45	TRUE	Phys_15	ips	0.14917	1	Q5EBC0_RAT	Inter alpha-trypsin inhibitor, heavy chain 4 (Inter alpha-trypsin inhibitor, heavy chain 4, isoform CRA_a) (Inter-alpha-trypsin inhibitor heavy chain family, member 4)	2	Q5EBC0_RAT
14	Phys_AG_46	Phys_AG	46	TRUE	Phys_AG_1	ips	0.15231	1	Q5EBC0_RAT	Inter alpha-trypsin inhibitor, heavy chain 4 (Inter alpha-trypsin inhibitor, heavy chain 4, isoform CRA_a) (Inter-alpha-trypsin inhibitor heavy chain family, member 4)	2	Q5EBC0_RAT
14	Phys_AG_47	Phys_AG	47	TRUE	Phys_AG_2	ips	0.25792	1	Q5EBC0_RAT	Inter alpha-trypsin inhibitor, heavy chain 4 (Inter alpha-trypsin inhibitor, heavy chain 4, isoform CRA_a) (Inter-alpha-trypsin inhibitor heavy chain family, member 4)	2	Q5EBC0_RAT
14	Phys_AG_48	Phys_AG	48	TRUE	Phys_AG_3	ips	0.25845	1	Q5EBC0_RAT	Inter alpha-trypsin inhibitor, heavy chain 4 (Inter alpha-trypsin inhibitor, heavy chain 4, isoform CRA_a) (Inter-alpha-trypsin inhibitor heavy chain family, member 4)	2	Q5EBC0_RAT
14	Phys_AG_49	Phys_AG	49	TRUE	Phys_AG_4	ips	0.13634	1	Q5EBC0_RAT	Inter alpha-trypsin inhibitor, heavy chain 4 (Inter alpha-trypsin inhibitor, heavy chain 4, isoform CRA_a) (Inter-alpha-trypsin inhibitor heavy chain family, member 4)	2	Q5EBC0_RAT
14	Phys_AG_50	Phys_AG	50	TRUE	Phys_AG_5	ips	0.24135	1	Q5EBC0_RAT	Inter alpha-trypsin inhibitor, heavy chain 4 (Inter alpha-trypsin inhibitor, heavy chain 4, isoform CRA_a) (Inter-alpha-trypsin inhibitor heavy chain family, member 4)	2	Q5EBC0_RAT
14	Phys_AG_51	Phys_AG	51	TRUE	Phys_AG_6	ips	0.27283	1	Q5EBC0_RAT	Inter alpha-trypsin inhibitor, heavy chain 4 (Inter alpha-trypsin inhibitor, heavy chain 4, isoform CRA_a) (Inter-alpha-trypsin inhibitor heavy chain family, member 4)	2	Q5EBC0_RAT
14	Phys_AG_53	Phys_AG	53	TRUE	Phys_AG_7	ips	0.16979	1	Q5EBC0_RAT	Inter alpha-trypsin inhibitor, heavy chain 4 (Inter alpha-trypsin inhibitor, heavy chain 4, isoform CRA_a) (Inter-alpha-trypsin inhibitor heavy chain family, member 4)	2	Q5EBC0_RAT
14	Phys_AG_54	Phys_AG	54	TRUE	Phys_AG_8	ips	0.14828	1	Q5EBC0_RAT	Inter alpha-trypsin inhibitor, heavy chain 4 (Inter alpha-trypsin inhibitor, heavy chain 4, isoform CRA_a) (Inter-alpha-trypsin inhibitor heavy chain family, member 4)	2	Q5EBC0_RAT
14	Phys_AG_56	Phys_AG	56	TRUE	Phys_AG_9	ips	0.26181	1	Q5EBC0_RAT	Inter alpha-trypsin inhibitor, heavy chain 4 (Inter alpha-trypsin inhibitor, heavy chain 4, isoform CRA_a) (Inter-alpha-trypsin inhibitor heavy chain family, member 4)	2	Q5EBC0_RAT
14	Phys_AG_58	Phys_AG	58	TRUE	Phys_AG_10	ips	0.13821	1	Q5EBC0_RAT	Inter alpha-trypsin inhibitor, heavy chain 4 (Inter alpha-trypsin inhibitor, heavy chain 4, isoform CRA_a) (Inter-alpha-trypsin inhibitor heavy chain family, member 4)	2	Q5EBC0_RAT
14	Phys_AG_60	Phys_AG	60	TRUE	Phys_AG_11	ips	0.11456	1	Q5EBC0_RAT	Inter alpha-trypsin inhibitor, heavy chain 4 (Inter alpha-trypsin inhibitor, heavy chain 4, isoform CRA_a) (Inter-alpha-trypsin inhibitor heavy chain family, member 4)	2	Q5EBC0_RAT
15	Con_62	Con	62	TRUE	Con_1	sam	0.15491	1	Q5EBC0_RAT	Inter alpha-trypsin inhibitor, heavy chain 4 (Inter alpha-trypsin inhibitor, heavy chain 4, isoform CRA_a) (Inter-alpha-trypsin inhibitor heavy chain family, member 4)	2	Q5EBC0_RAT
15	Con_63	Con	63	TRUE	Con_2	sam	0.0285	1	Q5EBC0_RAT	Inter alpha-trypsin inhibitor, heavy chain 4 (Inter alpha-trypsin inhibitor, heavy chain 4, isoform CRA_a) (Inter-alpha-trypsin inhibitor heavy chain family, member 4)	2	Q5EBC0_RAT
15	Con_65	Con	65	TRUE	Con_3	sam	0.25288	1	Q5EBC0_RAT	Inter alpha-trypsin inhibitor, heavy chain 4 (Inter alpha-trypsin inhibitor, heavy chain 4, isoform CRA_a) (Inter-alpha-trypsin inhibitor heavy chain family, member 4)	2	Q5EBC0_RAT
15	Con_66	Con	66	TRUE	Con_4	sam	0.17701	1	Q5EBC0_RAT	Inter alpha-trypsin inhibitor, heavy chain 4 (Inter alpha-trypsin inhibitor, heavy chain 4, isoform CRA_a) (Inter-alpha-trypsin inhibitor heavy chain family, member 4)	2	Q5EBC0_RAT
15	Con_67	Con	67	TRUE	Con_5	sam	0.11237	1	Q5EBC0_RAT	Inter alpha-trypsin inhibitor, heavy chain 4 (Inter alpha-trypsin inhibitor, heavy chain 4, isoform CRA_a) (Inter-alpha-trypsin inhibitor heavy chain family, member 4)	2	Q5EBC0_RAT
15	Con_68	Con	68	TRUE	Con_6	sam	0.03167	1	Q5EBC0_RAT	Inter alpha-trypsin inhibitor, heavy chain 4 (Inter alpha-trypsin inhibitor, heavy chain 4, isoform CRA_a) (Inter-alpha-trypsin inhibitor heavy chain family, member 4)	2	Q5EBC0_RAT
15	PD4_1	PD4	1	TRUE	PD4_1	sam	0.62168	1	Q5EBC0_RAT	Inter alpha-trypsin inhibitor, heavy chain 4 (Inter alpha-trypsin inhibitor, heavy chain 4, isoform CRA_a) (Inter-alpha-trypsin inhibitor heavy chain family, member 4)	2	Q5EBC0_RAT
15	PD4_11	PD4	11	TRUE	PD4_2	sam	0.42029	1	Q5EBC0_RAT	Inter alpha-trypsin inhibitor, heavy chain 4 (Inter alpha-trypsin inhibitor, heavy chain 4, isoform CRA_a) (Inter-alpha-trypsin inhibitor heavy chain family, member 4)	2	Q5EBC0_RAT
15	PD4_12	PD4	12	TRUE	PD4_3	sam	0.42545	1	Q5EBC0_RAT	Inter alpha-trypsin inhibitor, heavy chain 4 (Inter alpha-trypsin inhibitor, heavy chain 4, isoform CRA_a) (Inter-alpha-trypsin inhibitor heavy chain family, member 4)	2	Q5EBC0_RAT
15	PD4_13	PD4	13	TRUE	PD4_4	sam	0.54617	1	Q5EBC0_RAT	Inter alpha-trypsin inhibitor, heavy chain 4 (Inter alpha-trypsin inhibitor, heavy chain 4, isoform CRA_a) (Inter-alpha-trypsin inhibitor heavy chain family, member 4)	2	Q5EBC0_RAT
15	PD4_14	PD4	14	TRUE	PD4_5	sam	0.62635	1	Q5EBC0_RAT	Inter alpha-trypsin inhibitor, heavy chain 4 (Inter alpha-trypsin inhibitor, heavy chain 4, isoform CRA_a) (Inter-alpha-trypsin inhibitor heavy chain family, member 4)	2	Q5EBC0_RAT
15	PD4_15	PD4	15	TRUE	PD4_6	sam	0.26194	1	Q5EBC0_RAT	Inter alpha-trypsin inhibitor, heavy chain 4 (Inter alpha-trypsin inhibitor, heavy chain 4, isoform CRA_a) (Inter-alpha-trypsin inhibitor heavy chain family, member 4)	2	Q5EBC0_RAT
15	PD4_3	PD4	3	TRUE	PD4_7	sam	0.46897	1	Q5EBC0_RAT	Inter alpha-trypsin inhibitor, heavy chain 4 (Inter alpha-trypsin inhibitor, heavy chain 4, isoform CRA_a) (Inter-alpha-trypsin inhibitor heavy chain family, member 4)	2	Q5EBC0_RAT
15	PD4_4	PD4	4	TRUE	PD4_8	sam	0.2313	1	Q5EBC0_RAT	Inter alpha-trypsin inhibitor, heavy chain 4 (Inter alpha-trypsin inhibitor, heavy chain 4, isoform CRA_a) (Inter-alpha-trypsin inhibitor heavy chain family, member 4)	2	Q5EBC0_RAT
15	PD4_5	PD4	5	TRUE	PD4_9	sam	0.53013	1	Q5EBC0_RAT	Inter alpha-trypsin inhibitor, heavy chain 4 (Inter alpha-trypsin inhibitor, heavy chain 4, isoform CRA_a) (Inter-alpha-trypsin inhibitor heavy chain family, member 4)	2	Q5EBC0_RAT
15	PD4_6	PD4	6	TRUE	PD4_10	sam	0.67179	1	Q5EBC0_RAT	Inter alpha-trypsin inhibitor, heavy chain 4 (Inter alpha-trypsin inhibitor, heavy chain 4, isoform CRA_a) (Inter-alpha-trypsin inhibitor heavy chain family, member 4)	2	Q5EBC0_RAT
15	PD4_61	PD4	61	TRUE	PD4_11	sam	0.49755	1	Q5EBC0_RAT	Inter alpha-trypsin inhibitor, heavy chain 4 (Inter alpha-trypsin inhibitor, heavy chain 4, isoform CRA_a) (Inter-alpha-trypsin inhibitor heavy chain family, member 4)	2	Q5EBC0_RAT
15	PD4_7	PD4	7	TRUE	PD4_12	sam	0.41745	1	Q5EBC0_RAT	Inter alpha-trypsin inhibitor, heavy chain 4 (Inter alpha-trypsin inhibitor, heavy chain 4, isoform CRA_a) (Inter-alpha-trypsin inhibitor heavy chain family, member 4)	2	Q5EBC0_RAT
15	PD4_8	PD4	8	TRUE	PD4_13	sam	0.9377	1	Q5EBC0_RAT	Inter alpha-trypsin inhibitor, heavy chain 4 (Inter alpha-trypsin inhibitor, heavy chain 4, isoform CRA_a) (Inter-alpha-trypsin inhibitor heavy chain family, member 4)	2	Q5EBC0_RAT
15	PD4_9	PD4	9	TRUE	PD4_14	sam	0.17799	1	Q5EBC0_RAT	Inter alpha-trypsin inhibitor, heavy chain 4 (Inter alpha-trypsin inhibitor, heavy chain 4, isoform CRA_a) (Inter-alpha-trypsin inhibitor heavy chain family, member 4)	2	Q5EBC0_RAT
15	PD4_AG_16	PD4_AG	16	TRUE	PD4_AG_1	sam	0.1747	1	Q5EBC0_RAT	Inter alpha-trypsin inhibitor, heavy chain 4 (Inter alpha-trypsin inhibitor, heavy chain 4, isoform CRA_a) (Inter-alpha-trypsin inhibitor heavy chain family, member 4)	2	Q5EBC0_RAT
15	PD4_AG_17	PD4_AG	17	TRUE	PD4_AG_2	sam	0.86405	1	Q5EBC0_RAT	Inter alpha-trypsin inhibitor, heavy chain 4 (Inter alpha-trypsin inhibitor, heavy chain 4, isoform CRA_a) (Inter-alpha-trypsin inhibitor heavy chain family, member 4)	2	Q5EBC0_RAT
15	PD4_AG_18	PD4_AG	18	TRUE	PD4_AG_3	sam	0.72307	1	Q5EBC0_RAT	Inter alpha-trypsin inhibitor, heavy chain 4 (Inter alpha-trypsin inhibitor, heavy chain 4, isoform CRA_a) (Inter-alpha-trypsin inhibitor heavy chain family, member 4)	2	Q5EBC0_RAT
15	PD4_AG_19	PD4_AG	19	TRUE	PD4_AG_4	sam	0.30597	1	Q5EBC0_RAT	Inter alpha-trypsin inhibitor, heavy chain 4 (Inter alpha-trypsin inhibitor, heavy chain 4, isoform CRA_a) (Inter-alpha-trypsin inhibitor heavy chain family, member 4)	2	Q5EBC0_RAT
15	PD4_AG_20	PD4_AG	20	TRUE	PD4_AG_5	sam	0.5359	1	Q5EBC0_RAT	Inter alpha-trypsin inhibitor, heavy chain 4 (Inter alpha-trypsin inhibitor, heavy chain 4, isoform CRA_a) (Inter-alpha-trypsin inhibitor heavy chain family, member 4)	2	Q5EBC0_RAT
15	PD4_AG_21	PD4_AG	21	TRUE	PD4_AG_6	sam	0.54513	1	Q5EBC0_RAT	Inter alpha-trypsin inhibitor, heavy chain 4 (Inter alpha-trypsin inhibitor, heavy chain 4, isoform CRA_a) (Inter-alpha-trypsin inhibitor heavy chain family, member 4)	2	Q5EBC0_RAT
15	PD4_AG_22	PD4_AG	22	TRUE	PD4_AG_7	sam	0.44233	1	Q5EBC0_RAT	Inter alpha-trypsin inhibitor, heavy chain 4 (Inter alpha-trypsin inhibitor, heavy chain 4, isoform CRA_a) (Inter-alpha-trypsin inhibitor heavy chain family, member 4)	2	Q5EBC0_RAT
15	PD4_AG_23	PD4_AG	23	TRUE	PD4_AG_8	sam	0.38962	1	Q5EBC0_RAT	Inter alpha-trypsin inhibitor, heavy chain 4 (Inter alpha-trypsin inhibitor, heavy chain 4, isoform CRA_a) (Inter-alpha-trypsin inhibitor heavy chain family, member 4)	2	Q5EBC0_RAT
15	PD4_AG_24	PD4_AG	24	TRUE	PD4_AG_9	sam	0.35295	1	Q5EBC0_RAT	Inter alpha-trypsin inhibitor, heavy chain 4 (Inter alpha-trypsin inhibitor, heavy chain 4, isoform CRA_a) (Inter-alpha-trypsin inhibitor heavy chain family, member 4)	2	Q5EBC0_RAT
15	PD4_AG_25	PD4_AG	25	TRUE	PD4_AG_10	sam	0.35516	1	Q5EBC0_RAT	Inter alpha-trypsin inhibitor, heavy chain 4 (Inter alpha-trypsin inhibitor, heavy chain 4, isoform CRA_a) (Inter-alpha-trypsin inhibitor heavy chain family, member 4)	2	Q5EBC0_RAT
15	PD4_AG_27	PD4_AG	27	TRUE	PD4_AG_11	sam	0.34403	1	Q5EBC0_RAT	Inter alpha-trypsin inhibitor, heavy chain 4 (Inter alpha-trypsin inhibitor, heavy chain 4, isoform CRA_a) (Inter-alpha-trypsin inhibitor heavy chain family, member 4)	2	Q5EBC0_RAT
15	PD4_AG_29	PD4_AG	29	TRUE	PD4_AG_12	sam	0.51049	1	Q5EBC0_RAT	Inter alpha-trypsin inhibitor, heavy chain 4 (Inter alpha-trypsin inhibitor, heavy chain 4, isoform CRA_a) (Inter-alpha-trypsin inhibitor heavy chain family, member 4)	2	Q5EBC0_RAT
15	PD4_AG_30	PD4_AG	30	TRUE	PD4_AG_13	sam	0.51676	1	Q5EBC0_RAT	Inter alpha-trypsin inhibitor, heavy chain 4 (Inter alpha-trypsin inhibitor, heavy chain 4, isoform CRA_a) (Inter-alpha-trypsin inhibitor heavy chain family, member 4)	2	Q5EBC0_RAT
15	Phys_31	Phys	31	TRUE	Phys_1	sam	0.32289	1	Q5EBC0_RAT	Inter alpha-trypsin inhibitor, heavy chain 4 (Inter alpha-trypsin inhibitor, heavy chain 4, isoform CRA_a) (Inter-alpha-trypsin inhibitor heavy chain family, member 4)	2	Q5EBC0_RAT
15	Phys_32	Phys	32	TRUE	Phys_2	sam	0.76646	1	Q5EBC0_RAT	Inter alpha-trypsin inhibitor, heavy chain 4 (Inter alpha-trypsin inhibitor, heavy chain 4, isoform CRA_a) (Inter-alpha-trypsin inhibitor heavy chain family, member 4)	2	Q5EBC0_RAT
15	Phys_33	Phys	33	TRUE	Phys_3	sam	0.55658	1	Q5EBC0_RAT	Inter alpha-trypsin inhibitor, heavy chain 4 (Inter alpha-trypsin inhibitor, heavy chain 4, isoform CRA_a) (Inter-alpha-trypsin inhibitor heavy chain family, member 4)	2	Q5EBC0_RAT
15	Phys_34	Phys	34	TRUE	Phys_4	sam	0.57214	1	Q5EBC0_RAT	Inter alpha-trypsin inhibitor, heavy chain 4 (Inter alpha-trypsin inhibitor, heavy chain 4, isoform CRA_a) (Inter-alpha-trypsin inhibitor heavy chain family, member 4)	2	Q5EBC0_RAT
15	Phys_35	Phys	35	TRUE	Phys_5	sam	0.86175	1	Q5EBC0_RAT	Inter alpha-trypsin inhibitor, heavy chain 4 (Inter alpha-trypsin inhibitor, heavy chain 4, isoform CRA_a) (Inter-alpha-trypsin inhibitor heavy chain family, member 4)	2	Q5EBC0_RAT
15	Phys_36	Phys	36	TRUE	Phys_6	sam	0.42882	1	Q5EBC0_RAT	Inter alpha-trypsin inhibitor, heavy chain 4 (Inter alpha-trypsin inhibitor, heavy chain 4, isoform CRA_a) (Inter-alpha-trypsin inhibitor heavy chain family, member 4)	2	Q5EBC0_RAT
15	Phys_37	Phys	37	TRUE	Phys_7	sam	0.22322	1	Q5EBC0_RAT	Inter alpha-trypsin inhibitor, heavy chain 4 (Inter alpha-trypsin inhibitor, heavy chain 4, isoform CRA_a) (Inter-alpha-trypsin inhibitor heavy chain family, member 4)	2	Q5EBC0_RAT
15	Phys_38	Phys	38	TRUE	Phys_8	sam	0.31791	1	Q5EBC0_RAT	Inter alpha-trypsin inhibitor, heavy chain 4 (Inter alpha-trypsin inhibitor, heavy chain 4, isoform CRA_a) (Inter-alpha-trypsin inhibitor heavy chain family, member 4)	2	Q5EBC0_RAT
15	Phys_39	Phys	39	TRUE	Phys_9	sam	0.29494	1	Q5EBC0_RAT	Inter alpha-trypsin inhibitor, heavy chain 4 (Inter alpha-trypsin inhibitor, heavy chain 4, isoform CRA_a) (Inter-alpha-trypsin inhibitor heavy chain family, member 4)	2	Q5EBC0_RAT
15	Phys_40	Phys	40	TRUE	Phys_10	sam	0.25359	1	Q5EBC0_RAT	Inter alpha-trypsin inhibitor, heavy chain 4 (Inter alpha-trypsin inhibitor, heavy chain 4, isoform CRA_a) (Inter-alpha-trypsin inhibitor heavy chain family, member 4)	2	Q5EBC0_RAT
15	Phys_41	Phys	41	TRUE	Phys_11	sam	0.65771	1	Q5EBC0_RAT	Inter alpha-trypsin inhibitor, heavy chain 4 (Inter alpha-trypsin inhibitor, heavy chain 4, isoform CRA_a) (Inter-alpha-trypsin inhibitor heavy chain family, member 4)	2	Q5EBC0_RAT
15	Phys_42	Phys	42	TRUE	Phys_12	sam	0.60571	1	Q5EBC0_RAT	Inter alpha-trypsin inhibitor, heavy chain 4 (Inter alpha-trypsin inhibitor, heavy chain 4, isoform CRA_a) (Inter-alpha-trypsin inhibitor heavy chain family, member 4)	2	Q5EBC0_RAT
15	Phys_43	Phys	43	TRUE	Phys_13	sam	0.42721	1	Q5EBC0_RAT	Inter alpha-trypsin inhibitor, heavy chain 4 (Inter alpha-trypsin inhibitor, heavy chain 4, isoform CRA_a) (Inter-alpha-trypsin inhibitor heavy chain family, member 4)	2	Q5EBC0_RAT
15	Phys_44	Phys	44	TRUE	Phys_14	sam	0.29162	1	Q5EBC0_RAT	Inter alpha-trypsin inhibitor, heavy chain 4 (Inter alpha-trypsin inhibitor, heavy chain 4, isoform CRA_a) (Inter-alpha-trypsin inhibitor heavy chain family, member 4)	2	Q5EBC0_RAT
15	Phys_45	Phys	45	TRUE	Phys_15	sam	0.31461	1	Q5EBC0_RAT	Inter alpha-trypsin inhibitor, heavy chain 4 (Inter alpha-trypsin inhibitor, heavy chain 4, isoform CRA_a) (Inter-alpha-trypsin inhibitor heavy chain family, member 4)	2	Q5EBC0_RAT
15	Phys_AG_46	Phys_AG	46	TRUE	Phys_AG_1	sam	0.23798	1	Q5EBC0_RAT	Inter alpha-trypsin inhibitor, heavy chain 4 (Inter alpha-trypsin inhibitor, heavy chain 4, isoform CRA_a) (Inter-alpha-trypsin inhibitor heavy chain family, member 4)	2	Q5EBC0_RAT
15	Phys_AG_47	Phys_AG	47	TRUE	Phys_AG_2	sam	1.09531	1	Q5EBC0_RAT	Inter alpha-trypsin inhibitor, heavy chain 4 (Inter alpha-trypsin inhibitor, heavy chain 4, isoform CRA_a) (Inter-alpha-trypsin inhibitor heavy chain family, member 4)	2	Q5EBC0_RAT
15	Phys_AG_48	Phys_AG	48	TRUE	Phys_AG_3	sam	0.53231	1	Q5EBC0_RAT	Inter alpha-trypsin inhibitor, heavy chain 4 (Inter alpha-trypsin inhibitor, heavy chain 4, isoform CRA_a) (Inter-alpha-trypsin inhibitor heavy chain family, member 4)	2	Q5EBC0_RAT
15	Phys_AG_49	Phys_AG	49	TRUE	Phys_AG_4	sam	0.4989	1	Q5EBC0_RAT	Inter alpha-trypsin inhibitor, heavy chain 4 (Inter alpha-trypsin inhibitor, heavy chain 4, isoform CRA_a) (Inter-alpha-trypsin inhibitor heavy chain family, member 4)	2	Q5EBC0_RAT
15	Phys_AG_50	Phys_AG	50	TRUE	Phys_AG_5	sam	0.58477	1	Q5EBC0_RAT	Inter alpha-trypsin inhibitor, heavy chain 4 (Inter alpha-trypsin inhibitor, heavy chain 4, isoform CRA_a) (Inter-alpha-trypsin inhibitor heavy chain family, member 4)	2	Q5EBC0_RAT
15	Phys_AG_51	Phys_AG	51	TRUE	Phys_AG_6	sam	0.36238	1	Q5EBC0_RAT	Inter alpha-trypsin inhibitor, heavy chain 4 (Inter alpha-trypsin inhibitor, heavy chain 4, isoform CRA_a) (Inter-alpha-trypsin inhibitor heavy chain family, member 4)	2	Q5EBC0_RAT
15	Phys_AG_53	Phys_AG	53	TRUE	Phys_AG_7	sam	0.36627	1	Q5EBC0_RAT	Inter alpha-trypsin inhibitor, heavy chain 4 (Inter alpha-trypsin inhibitor, heavy chain 4, isoform CRA_a) (Inter-alpha-trypsin inhibitor heavy chain family, member 4)	2	Q5EBC0_RAT
15	Phys_AG_54	Phys_AG	54	TRUE	Phys_AG_8	sam	0.67647	1	Q5EBC0_RAT	Inter alpha-trypsin inhibitor, heavy chain 4 (Inter alpha-trypsin inhibitor, heavy chain 4, isoform CRA_a) (Inter-alpha-trypsin inhibitor heavy chain family, member 4)	2	Q5EBC0_RAT
15	Phys_AG_56	Phys_AG	56	TRUE	Phys_AG_9	sam	0.33229	1	Q5EBC0_RAT	Inter alpha-trypsin inhibitor, heavy chain 4 (Inter alpha-trypsin inhibitor, heavy chain 4, isoform CRA_a) (Inter-alpha-trypsin inhibitor heavy chain family, member 4)	2	Q5EBC0_RAT
15	Phys_AG_58	Phys_AG	58	TRUE	Phys_AG_10	sam	0.18733	1	Q5EBC0_RAT	Inter alpha-trypsin inhibitor, heavy chain 4 (Inter alpha-trypsin inhibitor, heavy chain 4, isoform CRA_a) (Inter-alpha-trypsin inhibitor heavy chain family, member 4)	2	Q5EBC0_RAT
15	Phys_AG_60	Phys_AG	60	TRUE	Phys_AG_11	sam	0.85342	1	Q5EBC0_RAT	Inter alpha-trypsin inhibitor, heavy chain 4 (Inter alpha-trypsin inhibitor, heavy chain 4, isoform CRA_a) (Inter-alpha-trypsin inhibitor heavy chain family, member 4)	2	Q5EBC0_RAT
15	Con_62	Con	62	TRUE	Con_1	ips	0.23233	1	Q5EBC0_RAT	Inter alpha-trypsin inhibitor, heavy chain 4 (Inter alpha-trypsin inhibitor, heavy chain 4, isoform CRA_a) (Inter-alpha-trypsin inhibitor heavy chain family, member 4)	2	Q5EBC0_RAT
15	Con_63	Con	63	TRUE	Con_2	ips	0.25941	1	Q5EBC0_RAT	Inter alpha-trypsin inhibitor, heavy chain 4 (Inter alpha-trypsin inhibitor, heavy chain 4, isoform CRA_a) (Inter-alpha-trypsin inhibitor heavy chain family, member 4)	2	Q5EBC0_RAT
15	Con_65	Con	65	TRUE	Con_3	ips	0.39544	1	Q5EBC0_RAT	Inter alpha-trypsin inhibitor, heavy chain 4 (Inter alpha-trypsin inhibitor, heavy chain 4, isoform CRA_a) (Inter-alpha-trypsin inhibitor heavy chain family, member 4)	2	Q5EBC0_RAT
15	Con_66	Con	66	TRUE	Con_4	ips	0.20298	1	Q5EBC0_RAT	Inter alpha-trypsin inhibitor, heavy chain 4 (Inter alpha-trypsin inhibitor, heavy chain 4, isoform CRA_a) (Inter-alpha-trypsin inhibitor heavy chain family, member 4)	2	Q5EBC0_RAT
15	Con_67	Con	67	TRUE	Con_5	ips	0.28459	1	Q5EBC0_RAT	Inter alpha-trypsin inhibitor, heavy chain 4 (Inter alpha-trypsin inhibitor, heavy chain 4, isoform CRA_a) (Inter-alpha-trypsin inhibitor heavy chain family, member 4)	2	Q5EBC0_RAT
15	Con_68	Con	68	TRUE	Con_6	ips	0.2379	1	Q5EBC0_RAT	Inter alpha-trypsin inhibitor, heavy chain 4 (Inter alpha-trypsin inhibitor, heavy chain 4, isoform CRA_a) (Inter-alpha-trypsin inhibitor heavy chain family, member 4)	2	Q5EBC0_RAT
15	PD4_1	PD4	1	TRUE	PD4_1	ips	0.58993	1	Q5EBC0_RAT	Inter alpha-trypsin inhibitor, heavy chain 4 (Inter alpha-trypsin inhibitor, heavy chain 4, isoform CRA_a) (Inter-alpha-trypsin inhibitor heavy chain family, member 4)	2	Q5EBC0_RAT
15	PD4_11	PD4	11	TRUE	PD4_2	ips	0.51411	1	Q5EBC0_RAT	Inter alpha-trypsin inhibitor, heavy chain 4 (Inter alpha-trypsin inhibitor, heavy chain 4, isoform CRA_a) (Inter-alpha-trypsin inhibitor heavy chain family, member 4)	2	Q5EBC0_RAT
15	PD4_12	PD4	12	TRUE	PD4_3	ips	0.51287	1	Q5EBC0_RAT	Inter alpha-trypsin inhibitor, heavy chain 4 (Inter alpha-trypsin inhibitor, heavy chain 4, isoform CRA_a) (Inter-alpha-trypsin inhibitor heavy chain family, member 4)	2	Q5EBC0_RAT
15	PD4_13	PD4	13	TRUE	PD4_4	ips	0.2589	1	Q5EBC0_RAT	Inter alpha-trypsin inhibitor, heavy chain 4 (Inter alpha-trypsin inhibitor, heavy chain 4, isoform CRA_a) (Inter-alpha-trypsin inhibitor heavy chain family, member 4)	2	Q5EBC0_RAT
15	PD4_14	PD4	14	TRUE	PD4_5	ips	0.60604	1	Q5EBC0_RAT	Inter alpha-trypsin inhibitor, heavy chain 4 (Inter alpha-trypsin inhibitor, heavy chain 4, isoform CRA_a) (Inter-alpha-trypsin inhibitor heavy chain family, member 4)	2	Q5EBC0_RAT
15	PD4_15	PD4	15	TRUE	PD4_6	ips	0.35194	1	Q5EBC0_RAT	Inter alpha-trypsin inhibitor, heavy chain 4 (Inter alpha-trypsin inhibitor, heavy chain 4, isoform CRA_a) (Inter-alpha-trypsin inhibitor heavy chain family, member 4)	2	Q5EBC0_RAT
15	PD4_3	PD4	3	TRUE	PD4_7	ips	0.58679	1	Q5EBC0_RAT	Inter alpha-trypsin inhibitor, heavy chain 4 (Inter alpha-trypsin inhibitor, heavy chain 4, isoform CRA_a) (Inter-alpha-trypsin inhibitor heavy chain family, member 4)	2	Q5EBC0_RAT
15	PD4_4	PD4	4	TRUE	PD4_8	ips	0.55063	1	Q5EBC0_RAT	Inter alpha-trypsin inhibitor, heavy chain 4 (Inter alpha-trypsin inhibitor, heavy chain 4, isoform CRA_a) (Inter-alpha-trypsin inhibitor heavy chain family, member 4)	2	Q5EBC0_RAT
15	PD4_5	PD4	5	TRUE	PD4_9	ips	0.56448	1	Q5EBC0_RAT	Inter alpha-trypsin inhibitor, heavy chain 4 (Inter alpha-trypsin inhibitor, heavy chain 4, isoform CRA_a) (Inter-alpha-trypsin inhibitor heavy chain family, member 4)	2	Q5EBC0_RAT
15	PD4_6	PD4	6	TRUE	PD4_10	ips	0.44674	1	Q5EBC0_RAT	Inter alpha-trypsin inhibitor, heavy chain 4 (Inter alpha-trypsin inhibitor, heavy chain 4, isoform CRA_a) (Inter-alpha-trypsin inhibitor heavy chain family, member 4)	2	Q5EBC0_RAT
15	PD4_61	PD4	61	TRUE	PD4_11	ips	0.19632	1	Q5EBC0_RAT	Inter alpha-trypsin inhibitor, heavy chain 4 (Inter alpha-trypsin inhibitor, heavy chain 4, isoform CRA_a) (Inter-alpha-trypsin inhibitor heavy chain family, member 4)	2	Q5EBC0_RAT
15	PD4_7	PD4	7	TRUE	PD4_12	ips	0.26531	1	Q5EBC0_RAT	Inter alpha-trypsin inhibitor, heavy chain 4 (Inter alpha-trypsin inhibitor, heavy chain 4, isoform CRA_a) (Inter-alpha-trypsin inhibitor heavy chain family, member 4)	2	Q5EBC0_RAT
15	PD4_8	PD4	8	TRUE	PD4_13	ips	0.25679	1	Q5EBC0_RAT	Inter alpha-trypsin inhibitor, heavy chain 4 (Inter alpha-trypsin inhibitor, heavy chain 4, isoform CRA_a) (Inter-alpha-trypsin inhibitor heavy chain family, member 4)	2	Q5EBC0_RAT
15	PD4_9	PD4	9	TRUE	PD4_14	ips	0.3237	1	Q5EBC0_RAT	Inter alpha-trypsin inhibitor, heavy chain 4 (Inter alpha-trypsin inhibitor, heavy chain 4, isoform CRA_a) (Inter-alpha-trypsin inhibitor heavy chain family, member 4)	2	Q5EBC0_RAT
15	PD4_AG_16	PD4_AG	16	TRUE	PD4_AG_1	ips	0.27254	1	Q5EBC0_RAT	Inter alpha-trypsin inhibitor, heavy chain 4 (Inter alpha-trypsin inhibitor, heavy chain 4, isoform CRA_a) (Inter-alpha-trypsin inhibitor heavy chain family, member 4)	2	Q5EBC0_RAT
15	PD4_AG_17	PD4_AG	17	TRUE	PD4_AG_2	ips	0.59511	1	Q5EBC0_RAT	Inter alpha-trypsin inhibitor, heavy chain 4 (Inter alpha-trypsin inhibitor, heavy chain 4, isoform CRA_a) (Inter-alpha-trypsin inhibitor heavy chain family, member 4)	2	Q5EBC0_RAT
15	PD4_AG_18	PD4_AG	18	TRUE	PD4_AG_3	ips	0.4748	1	Q5EBC0_RAT	Inter alpha-trypsin inhibitor, heavy chain 4 (Inter alpha-trypsin inhibitor, heavy chain 4, isoform CRA_a) (Inter-alpha-trypsin inhibitor heavy chain family, member 4)	2	Q5EBC0_RAT
15	PD4_AG_19	PD4_AG	19	TRUE	PD4_AG_4	ips	0.55652	1	Q5EBC0_RAT	Inter alpha-trypsin inhibitor, heavy chain 4 (Inter alpha-trypsin inhibitor, heavy chain 4, isoform CRA_a) (Inter-alpha-trypsin inhibitor heavy chain family, member 4)	2	Q5EBC0_RAT
15	PD4_AG_20	PD4_AG	20	TRUE	PD4_AG_5	ips	0.49161	1	Q5EBC0_RAT	Inter alpha-trypsin inhibitor, heavy chain 4 (Inter alpha-trypsin inhibitor, heavy chain 4, isoform CRA_a) (Inter-alpha-trypsin inhibitor heavy chain family, member 4)	2	Q5EBC0_RAT
15	PD4_AG_21	PD4_AG	21	TRUE	PD4_AG_6	ips	0.5823	1	Q5EBC0_RAT	Inter alpha-trypsin inhibitor, heavy chain 4 (Inter alpha-trypsin inhibitor, heavy chain 4, isoform CRA_a) (Inter-alpha-trypsin inhibitor heavy chain family, member 4)	2	Q5EBC0_RAT
15	PD4_AG_22	PD4_AG	22	TRUE	PD4_AG_7	ips	0.31179	1	Q5EBC0_RAT	Inter alpha-trypsin inhibitor, heavy chain 4 (Inter alpha-trypsin inhibitor, heavy chain 4, isoform CRA_a) (Inter-alpha-trypsin inhibitor heavy chain family, member 4)	2	Q5EBC0_RAT
15	PD4_AG_23	PD4_AG	23	TRUE	PD4_AG_8	ips	0.39439	1	Q5EBC0_RAT	Inter alpha-trypsin inhibitor, heavy chain 4 (Inter alpha-trypsin inhibitor, heavy chain 4, isoform CRA_a) (Inter-alpha-trypsin inhibitor heavy chain family, member 4)	2	Q5EBC0_RAT
15	PD4_AG_24	PD4_AG	24	TRUE	PD4_AG_9	ips	0.54998	1	Q5EBC0_RAT	Inter alpha-trypsin inhibitor, heavy chain 4 (Inter alpha-trypsin inhibitor, heavy chain 4, isoform CRA_a) (Inter-alpha-trypsin inhibitor heavy chain family, member 4)	2	Q5EBC0_RAT
15	PD4_AG_25	PD4_AG	25	TRUE	PD4_AG_10	ips	0.46951	1	Q5EBC0_RAT	Inter alpha-trypsin inhibitor, heavy chain 4 (Inter alpha-trypsin inhibitor, heavy chain 4, isoform CRA_a) (Inter-alpha-trypsin inhibitor heavy chain family, member 4)	2	Q5EBC0_RAT
15	PD4_AG_27	PD4_AG	27	TRUE	PD4_AG_11	ips	0.27772	1	Q5EBC0_RAT	Inter alpha-trypsin inhibitor, heavy chain 4 (Inter alpha-trypsin inhibitor, heavy chain 4, isoform CRA_a) (Inter-alpha-trypsin inhibitor heavy chain family, member 4)	2	Q5EBC0_RAT
15	PD4_AG_29	PD4_AG	29	TRUE	PD4_AG_12	ips	0.49947	1	Q5EBC0_RAT	Inter alpha-trypsin inhibitor, heavy chain 4 (Inter alpha-trypsin inhibitor, heavy chain 4, isoform CRA_a) (Inter-alpha-trypsin inhibitor heavy chain family, member 4)	2	Q5EBC0_RAT
15	PD4_AG_30	PD4_AG	30	TRUE	PD4_AG_13	ips	0.32479	1	Q5EBC0_RAT	Inter alpha-trypsin inhibitor, heavy chain 4 (Inter alpha-trypsin inhibitor, heavy chain 4, isoform CRA_a) (Inter-alpha-trypsin inhibitor heavy chain family, member 4)	2	Q5EBC0_RAT
15	Phys_31	Phys	31	TRUE	Phys_1	ips	0.40678	1	Q5EBC0_RAT	Inter alpha-trypsin inhibitor, heavy chain 4 (Inter alpha-trypsin inhibitor, heavy chain 4, isoform CRA_a) (Inter-alpha-trypsin inhibitor heavy chain family, member 4)	2	Q5EBC0_RAT
15	Phys_32	Phys	32	TRUE	Phys_2	ips	0.54557	1	Q5EBC0_RAT	Inter alpha-trypsin inhibitor, heavy chain 4 (Inter alpha-trypsin inhibitor, heavy chain 4, isoform CRA_a) (Inter-alpha-trypsin inhibitor heavy chain family, member 4)	2	Q5EBC0_RAT
15	Phys_33	Phys	33	TRUE	Phys_3	ips	0.61586	1	Q5EBC0_RAT	Inter alpha-trypsin inhibitor, heavy chain 4 (Inter alpha-trypsin inhibitor, heavy chain 4, isoform CRA_a) (Inter-alpha-trypsin inhibitor heavy chain family, member 4)	2	Q5EBC0_RAT
15	Phys_34	Phys	34	TRUE	Phys_4	ips	0.35495	1	Q5EBC0_RAT	Inter alpha-trypsin inhibitor, heavy chain 4 (Inter alpha-trypsin inhibitor, heavy chain 4, isoform CRA_a) (Inter-alpha-trypsin inhibitor heavy chain family, member 4)	2	Q5EBC0_RAT
15	Phys_35	Phys	35	TRUE	Phys_5	ips	0.45511	1	Q5EBC0_RAT	Inter alpha-trypsin inhibitor, heavy chain 4 (Inter alpha-trypsin inhibitor, heavy chain 4, isoform CRA_a) (Inter-alpha-trypsin inhibitor heavy chain family, member 4)	2	Q5EBC0_RAT
15	Phys_36	Phys	36	TRUE	Phys_6	ips	0.38146	1	Q5EBC0_RAT	Inter alpha-trypsin inhibitor, heavy chain 4 (Inter alpha-trypsin inhibitor, heavy chain 4, isoform CRA_a) (Inter-alpha-trypsin inhibitor heavy chain family, member 4)	2	Q5EBC0_RAT
15	Phys_37	Phys	37	TRUE	Phys_7	ips	0.28432	1	Q5EBC0_RAT	Inter alpha-trypsin inhibitor, heavy chain 4 (Inter alpha-trypsin inhibitor, heavy chain 4, isoform CRA_a) (Inter-alpha-trypsin inhibitor heavy chain family, member 4)	2	Q5EBC0_RAT
15	Phys_38	Phys	38	TRUE	Phys_8	ips	0.22897	1	Q5EBC0_RAT	Inter alpha-trypsin inhibitor, heavy chain 4 (Inter alpha-trypsin inhibitor, heavy chain 4, isoform CRA_a) (Inter-alpha-trypsin inhibitor heavy chain family, member 4)	2	Q5EBC0_RAT
15	Phys_39	Phys	39	TRUE	Phys_9	ips	0.42399	1	Q5EBC0_RAT	Inter alpha-trypsin inhibitor, heavy chain 4 (Inter alpha-trypsin inhibitor, heavy chain 4, isoform CRA_a) (Inter-alpha-trypsin inhibitor heavy chain family, member 4)	2	Q5EBC0_RAT
15	Phys_40	Phys	40	TRUE	Phys_10	ips	0.36788	1	Q5EBC0_RAT	Inter alpha-trypsin inhibitor, heavy chain 4 (Inter alpha-trypsin inhibitor, heavy chain 4, isoform CRA_a) (Inter-alpha-trypsin inhibitor heavy chain family, member 4)	2	Q5EBC0_RAT
15	Phys_41	Phys	41	TRUE	Phys_11	ips	0.38863	1	Q5EBC0_RAT	Inter alpha-trypsin inhibitor, heavy chain 4 (Inter alpha-trypsin inhibitor, heavy chain 4, isoform CRA_a) (Inter-alpha-trypsin inhibitor heavy chain family, member 4)	2	Q5EBC0_RAT
15	Phys_42	Phys	42	TRUE	Phys_12	ips	0.36245	1	Q5EBC0_RAT	Inter alpha-trypsin inhibitor, heavy chain 4 (Inter alpha-trypsin inhibitor, heavy chain 4, isoform CRA_a) (Inter-alpha-trypsin inhibitor heavy chain family, member 4)	2	Q5EBC0_RAT
15	Phys_43	Phys	43	TRUE	Phys_13	ips	0.35491	1	Q5EBC0_RAT	Inter alpha-trypsin inhibitor, heavy chain 4 (Inter alpha-trypsin inhibitor, heavy chain 4, isoform CRA_a) (Inter-alpha-trypsin inhibitor heavy chain family, member 4)	2	Q5EBC0_RAT
15	Phys_44	Phys	44	TRUE	Phys_14	ips	0.27479	1	Q5EBC0_RAT	Inter alpha-trypsin inhibitor, heavy chain 4 (Inter alpha-trypsin inhibitor, heavy chain 4, isoform CRA_a) (Inter-alpha-trypsin inhibitor heavy chain family, member 4)	2	Q5EBC0_RAT
15	Phys_45	Phys	45	TRUE	Phys_15	ips	0.28428	1	Q5EBC0_RAT	Inter alpha-trypsin inhibitor, heavy chain 4 (Inter alpha-trypsin inhibitor, heavy chain 4, isoform CRA_a) (Inter-alpha-trypsin inhibitor heavy chain family, member 4)	2	Q5EBC0_RAT
15	Phys_AG_46	Phys_AG	46	TRUE	Phys_AG_1	ips	0.32053	1	Q5EBC0_RAT	Inter alpha-trypsin inhibitor, heavy chain 4 (Inter alpha-trypsin inhibitor, heavy chain 4, isoform CRA_a) (Inter-alpha-trypsin inhibitor heavy chain family, member 4)	2	Q5EBC0_RAT
15	Phys_AG_47	Phys_AG	47	TRUE	Phys_AG_2	ips	0.50698	1	Q5EBC0_RAT	Inter alpha-trypsin inhibitor, heavy chain 4 (Inter alpha-trypsin inhibitor, heavy chain 4, isoform CRA_a) (Inter-alpha-trypsin inhibitor heavy chain family, member 4)	2	Q5EBC0_RAT
15	Phys_AG_48	Phys_AG	48	TRUE	Phys_AG_3	ips	0.44994	1	Q5EBC0_RAT	Inter alpha-trypsin inhibitor, heavy chain 4 (Inter alpha-trypsin inhibitor, heavy chain 4, isoform CRA_a) (Inter-alpha-trypsin inhibitor heavy chain family, member 4)	2	Q5EBC0_RAT
15	Phys_AG_49	Phys_AG	49	TRUE	Phys_AG_4	ips	0.23838	1	Q5EBC0_RAT	Inter alpha-trypsin inhibitor, heavy chain 4 (Inter alpha-trypsin inhibitor, heavy chain 4, isoform CRA_a) (Inter-alpha-trypsin inhibitor heavy chain family, member 4)	2	Q5EBC0_RAT
15	Phys_AG_50	Phys_AG	50	TRUE	Phys_AG_5	ips	0.42245	1	Q5EBC0_RAT	Inter alpha-trypsin inhibitor, heavy chain 4 (Inter alpha-trypsin inhibitor, heavy chain 4, isoform CRA_a) (Inter-alpha-trypsin inhibitor heavy chain family, member 4)	2	Q5EBC0_RAT
15	Phys_AG_51	Phys_AG	51	TRUE	Phys_AG_6	ips	0.43801	1	Q5EBC0_RAT	Inter alpha-trypsin inhibitor, heavy chain 4 (Inter alpha-trypsin inhibitor, heavy chain 4, isoform CRA_a) (Inter-alpha-trypsin inhibitor heavy chain family, member 4)	2	Q5EBC0_RAT
15	Phys_AG_53	Phys_AG	53	TRUE	Phys_AG_7	ips	0.31177	1	Q5EBC0_RAT	Inter alpha-trypsin inhibitor, heavy chain 4 (Inter alpha-trypsin inhibitor, heavy chain 4, isoform CRA_a) (Inter-alpha-trypsin inhibitor heavy chain family, member 4)	2	Q5EBC0_RAT
15	Phys_AG_54	Phys_AG	54	TRUE	Phys_AG_8	ips	0.28172	1	Q5EBC0_RAT	Inter alpha-trypsin inhibitor, heavy chain 4 (Inter alpha-trypsin inhibitor, heavy chain 4, isoform CRA_a) (Inter-alpha-trypsin inhibitor heavy chain family, member 4)	2	Q5EBC0_RAT
15	Phys_AG_56	Phys_AG	56	TRUE	Phys_AG_9	ips	0.44234	1	Q5EBC0_RAT	Inter alpha-trypsin inhibitor, heavy chain 4 (Inter alpha-trypsin inhibitor, heavy chain 4, isoform CRA_a) (Inter-alpha-trypsin inhibitor heavy chain family, member 4)	2	Q5EBC0_RAT
15	Phys_AG_58	Phys_AG	58	TRUE	Phys_AG_10	ips	0.27015	1	Q5EBC0_RAT	Inter alpha-trypsin inhibitor, heavy chain 4 (Inter alpha-trypsin inhibitor, heavy chain 4, isoform CRA_a) (Inter-alpha-trypsin inhibitor heavy chain family, member 4)	2	Q5EBC0_RAT
15	Phys_AG_60	Phys_AG	60	TRUE	Phys_AG_11	ips	0.19936	1	Q5EBC0_RAT	Inter alpha-trypsin inhibitor, heavy chain 4 (Inter alpha-trypsin inhibitor, heavy chain 4, isoform CRA_a) (Inter-alpha-trypsin inhibitor heavy chain family, member 4)	2	Q5EBC0_RAT
16	Con_62	Con	62	TRUE	Con_1	sam	0.13696	1	Q5EBC0_RAT	Inter alpha-trypsin inhibitor, heavy chain 4 (Inter alpha-trypsin inhibitor, heavy chain 4, isoform CRA_a) (Inter-alpha-trypsin inhibitor heavy chain family, member 4)	2	Q5EBC0_RAT
16	Con_63	Con	63	TRUE	Con_2	sam	0.03675	1	Q5EBC0_RAT	Inter alpha-trypsin inhibitor, heavy chain 4 (Inter alpha-trypsin inhibitor, heavy chain 4, isoform CRA_a) (Inter-alpha-trypsin inhibitor heavy chain family, member 4)	2	Q5EBC0_RAT
16	Con_65	Con	65	TRUE	Con_3	sam	0.27227	1	Q5EBC0_RAT	Inter alpha-trypsin inhibitor, heavy chain 4 (Inter alpha-trypsin inhibitor, heavy chain 4, isoform CRA_a) (Inter-alpha-trypsin inhibitor heavy chain family, member 4)	2	Q5EBC0_RAT
16	Con_66	Con	66	TRUE	Con_4	sam	0.17676	1	Q5EBC0_RAT	Inter alpha-trypsin inhibitor, heavy chain 4 (Inter alpha-trypsin inhibitor, heavy chain 4, isoform CRA_a) (Inter-alpha-trypsin inhibitor heavy chain family, member 4)	2	Q5EBC0_RAT
16	Con_67	Con	67	TRUE	Con_5	sam	0.0854	1	Q5EBC0_RAT	Inter alpha-trypsin inhibitor, heavy chain 4 (Inter alpha-trypsin inhibitor, heavy chain 4, isoform CRA_a) (Inter-alpha-trypsin inhibitor heavy chain family, member 4)	2	Q5EBC0_RAT
16	Con_68	Con	68	TRUE	Con_6	sam	0.03438	1	Q5EBC0_RAT	Inter alpha-trypsin inhibitor, heavy chain 4 (Inter alpha-trypsin inhibitor, heavy chain 4, isoform CRA_a) (Inter-alpha-trypsin inhibitor heavy chain family, member 4)	2	Q5EBC0_RAT
16	PD4_1	PD4	1	TRUE	PD4_1	sam	0.59916	1	Q5EBC0_RAT	Inter alpha-trypsin inhibitor, heavy chain 4 (Inter alpha-trypsin inhibitor, heavy chain 4, isoform CRA_a) (Inter-alpha-trypsin inhibitor heavy chain family, member 4)	2	Q5EBC0_RAT
16	PD4_11	PD4	11	TRUE	PD4_2	sam	0.5147	1	Q5EBC0_RAT	Inter alpha-trypsin inhibitor, heavy chain 4 (Inter alpha-trypsin inhibitor, heavy chain 4, isoform CRA_a) (Inter-alpha-trypsin inhibitor heavy chain family, member 4)	2	Q5EBC0_RAT
16	PD4_12	PD4	12	TRUE	PD4_3	sam	0.44181	1	Q5EBC0_RAT	Inter alpha-trypsin inhibitor, heavy chain 4 (Inter alpha-trypsin inhibitor, heavy chain 4, isoform CRA_a) (Inter-alpha-trypsin inhibitor heavy chain family, member 4)	2	Q5EBC0_RAT
16	PD4_13	PD4	13	TRUE	PD4_4	sam	0.58329	1	Q5EBC0_RAT	Inter alpha-trypsin inhibitor, heavy chain 4 (Inter alpha-trypsin inhibitor, heavy chain 4, isoform CRA_a) (Inter-alpha-trypsin inhibitor heavy chain family, member 4)	2	Q5EBC0_RAT
16	PD4_14	PD4	14	TRUE	PD4_5	sam	0.62448	1	Q5EBC0_RAT	Inter alpha-trypsin inhibitor, heavy chain 4 (Inter alpha-trypsin inhibitor, heavy chain 4, isoform CRA_a) (Inter-alpha-trypsin inhibitor heavy chain family, member 4)	2	Q5EBC0_RAT
16	PD4_15	PD4	15	TRUE	PD4_6	sam	0.3164	1	Q5EBC0_RAT	Inter alpha-trypsin inhibitor, heavy chain 4 (Inter alpha-trypsin inhibitor, heavy chain 4, isoform CRA_a) (Inter-alpha-trypsin inhibitor heavy chain family, member 4)	2	Q5EBC0_RAT
16	PD4_3	PD4	3	TRUE	PD4_7	sam	0.50093	1	Q5EBC0_RAT	Inter alpha-trypsin inhibitor, heavy chain 4 (Inter alpha-trypsin inhibitor, heavy chain 4, isoform CRA_a) (Inter-alpha-trypsin inhibitor heavy chain family, member 4)	2	Q5EBC0_RAT
16	PD4_4	PD4	4	TRUE	PD4_8	sam	0.22868	1	Q5EBC0_RAT	Inter alpha-trypsin inhibitor, heavy chain 4 (Inter alpha-trypsin inhibitor, heavy chain 4, isoform CRA_a) (Inter-alpha-trypsin inhibitor heavy chain family, member 4)	2	Q5EBC0_RAT
16	PD4_5	PD4	5	TRUE	PD4_9	sam	0.49204	1	Q5EBC0_RAT	Inter alpha-trypsin inhibitor, heavy chain 4 (Inter alpha-trypsin inhibitor, heavy chain 4, isoform CRA_a) (Inter-alpha-trypsin inhibitor heavy chain family, member 4)	2	Q5EBC0_RAT
16	PD4_6	PD4	6	TRUE	PD4_10	sam	0.7207	1	Q5EBC0_RAT	Inter alpha-trypsin inhibitor, heavy chain 4 (Inter alpha-trypsin inhibitor, heavy chain 4, isoform CRA_a) (Inter-alpha-trypsin inhibitor heavy chain family, member 4)	2	Q5EBC0_RAT
16	PD4_61	PD4	61	TRUE	PD4_11	sam	0.51228	1	Q5EBC0_RAT	Inter alpha-trypsin inhibitor, heavy chain 4 (Inter alpha-trypsin inhibitor, heavy chain 4, isoform CRA_a) (Inter-alpha-trypsin inhibitor heavy chain family, member 4)	2	Q5EBC0_RAT
16	PD4_7	PD4	7	TRUE	PD4_12	sam	0.4621	1	Q5EBC0_RAT	Inter alpha-trypsin inhibitor, heavy chain 4 (Inter alpha-trypsin inhibitor, heavy chain 4, isoform CRA_a) (Inter-alpha-trypsin inhibitor heavy chain family, member 4)	2	Q5EBC0_RAT
16	PD4_8	PD4	8	TRUE	PD4_13	sam	1.02248	1	Q5EBC0_RAT	Inter alpha-trypsin inhibitor, heavy chain 4 (Inter alpha-trypsin inhibitor, heavy chain 4, isoform CRA_a) (Inter-alpha-trypsin inhibitor heavy chain family, member 4)	2	Q5EBC0_RAT
16	PD4_9	PD4	9	TRUE	PD4_14	sam	0.17696	1	Q5EBC0_RAT	Inter alpha-trypsin inhibitor, heavy chain 4 (Inter alpha-trypsin inhibitor, heavy chain 4, isoform CRA_a) (Inter-alpha-trypsin inhibitor heavy chain family, member 4)	2	Q5EBC0_RAT
16	PD4_AG_16	PD4_AG	16	TRUE	PD4_AG_1	sam	0.17933	1	Q5EBC0_RAT	Inter alpha-trypsin inhibitor, heavy chain 4 (Inter alpha-trypsin inhibitor, heavy chain 4, isoform CRA_a) (Inter-alpha-trypsin inhibitor heavy chain family, member 4)	2	Q5EBC0_RAT
16	PD4_AG_17	PD4_AG	17	TRUE	PD4_AG_2	sam	0.97549	1	Q5EBC0_RAT	Inter alpha-trypsin inhibitor, heavy chain 4 (Inter alpha-trypsin inhibitor, heavy chain 4, isoform CRA_a) (Inter-alpha-trypsin inhibitor heavy chain family, member 4)	2	Q5EBC0_RAT
16	PD4_AG_18	PD4_AG	18	TRUE	PD4_AG_3	sam	0.74756	1	Q5EBC0_RAT	Inter alpha-trypsin inhibitor, heavy chain 4 (Inter alpha-trypsin inhibitor, heavy chain 4, isoform CRA_a) (Inter-alpha-trypsin inhibitor heavy chain family, member 4)	2	Q5EBC0_RAT
16	PD4_AG_19	PD4_AG	19	TRUE	PD4_AG_4	sam	0.36357	1	Q5EBC0_RAT	Inter alpha-trypsin inhibitor, heavy chain 4 (Inter alpha-trypsin inhibitor, heavy chain 4, isoform CRA_a) (Inter-alpha-trypsin inhibitor heavy chain family, member 4)	2	Q5EBC0_RAT
16	PD4_AG_20	PD4_AG	20	TRUE	PD4_AG_5	sam	0.58816	1	Q5EBC0_RAT	Inter alpha-trypsin inhibitor, heavy chain 4 (Inter alpha-trypsin inhibitor, heavy chain 4, isoform CRA_a) (Inter-alpha-trypsin inhibitor heavy chain family, member 4)	2	Q5EBC0_RAT
16	PD4_AG_21	PD4_AG	21	TRUE	PD4_AG_6	sam	0.72212	1	Q5EBC0_RAT	Inter alpha-trypsin inhibitor, heavy chain 4 (Inter alpha-trypsin inhibitor, heavy chain 4, isoform CRA_a) (Inter-alpha-trypsin inhibitor heavy chain family, member 4)	2	Q5EBC0_RAT
16	PD4_AG_22	PD4_AG	22	TRUE	PD4_AG_7	sam	0.47989	1	Q5EBC0_RAT	Inter alpha-trypsin inhibitor, heavy chain 4 (Inter alpha-trypsin inhibitor, heavy chain 4, isoform CRA_a) (Inter-alpha-trypsin inhibitor heavy chain family, member 4)	2	Q5EBC0_RAT
16	PD4_AG_23	PD4_AG	23	TRUE	PD4_AG_8	sam	0.39226	1	Q5EBC0_RAT	Inter alpha-trypsin inhibitor, heavy chain 4 (Inter alpha-trypsin inhibitor, heavy chain 4, isoform CRA_a) (Inter-alpha-trypsin inhibitor heavy chain family, member 4)	2	Q5EBC0_RAT
16	PD4_AG_24	PD4_AG	24	TRUE	PD4_AG_9	sam	0.3925	1	Q5EBC0_RAT	Inter alpha-trypsin inhibitor, heavy chain 4 (Inter alpha-trypsin inhibitor, heavy chain 4, isoform CRA_a) (Inter-alpha-trypsin inhibitor heavy chain family, member 4)	2	Q5EBC0_RAT
16	PD4_AG_25	PD4_AG	25	TRUE	PD4_AG_10	sam	0.42136	1	Q5EBC0_RAT	Inter alpha-trypsin inhibitor, heavy chain 4 (Inter alpha-trypsin inhibitor, heavy chain 4, isoform CRA_a) (Inter-alpha-trypsin inhibitor heavy chain family, member 4)	2	Q5EBC0_RAT
16	PD4_AG_27	PD4_AG	27	TRUE	PD4_AG_11	sam	0.38166	1	Q5EBC0_RAT	Inter alpha-trypsin inhibitor, heavy chain 4 (Inter alpha-trypsin inhibitor, heavy chain 4, isoform CRA_a) (Inter-alpha-trypsin inhibitor heavy chain family, member 4)	2	Q5EBC0_RAT
16	PD4_AG_29	PD4_AG	29	TRUE	PD4_AG_12	sam	0.62159	1	Q5EBC0_RAT	Inter alpha-trypsin inhibitor, heavy chain 4 (Inter alpha-trypsin inhibitor, heavy chain 4, isoform CRA_a) (Inter-alpha-trypsin inhibitor heavy chain family, member 4)	2	Q5EBC0_RAT
16	PD4_AG_30	PD4_AG	30	TRUE	PD4_AG_13	sam	0.52307	1	Q5EBC0_RAT	Inter alpha-trypsin inhibitor, heavy chain 4 (Inter alpha-trypsin inhibitor, heavy chain 4, isoform CRA_a) (Inter-alpha-trypsin inhibitor heavy chain family, member 4)	2	Q5EBC0_RAT
16	Phys_31	Phys	31	TRUE	Phys_1	sam	0.37476	1	Q5EBC0_RAT	Inter alpha-trypsin inhibitor, heavy chain 4 (Inter alpha-trypsin inhibitor, heavy chain 4, isoform CRA_a) (Inter-alpha-trypsin inhibitor heavy chain family, member 4)	2	Q5EBC0_RAT
16	Phys_32	Phys	32	TRUE	Phys_2	sam	0.67283	1	Q5EBC0_RAT	Inter alpha-trypsin inhibitor, heavy chain 4 (Inter alpha-trypsin inhibitor, heavy chain 4, isoform CRA_a) (Inter-alpha-trypsin inhibitor heavy chain family, member 4)	2	Q5EBC0_RAT
16	Phys_33	Phys	33	TRUE	Phys_3	sam	0.60578	1	Q5EBC0_RAT	Inter alpha-trypsin inhibitor, heavy chain 4 (Inter alpha-trypsin inhibitor, heavy chain 4, isoform CRA_a) (Inter-alpha-trypsin inhibitor heavy chain family, member 4)	2	Q5EBC0_RAT
16	Phys_34	Phys	34	TRUE	Phys_4	sam	0.67252	1	Q5EBC0_RAT	Inter alpha-trypsin inhibitor, heavy chain 4 (Inter alpha-trypsin inhibitor, heavy chain 4, isoform CRA_a) (Inter-alpha-trypsin inhibitor heavy chain family, member 4)	2	Q5EBC0_RAT
16	Phys_35	Phys	35	TRUE	Phys_5	sam	1.01905	1	Q5EBC0_RAT	Inter alpha-trypsin inhibitor, heavy chain 4 (Inter alpha-trypsin inhibitor, heavy chain 4, isoform CRA_a) (Inter-alpha-trypsin inhibitor heavy chain family, member 4)	2	Q5EBC0_RAT
16	Phys_36	Phys	36	TRUE	Phys_6	sam	0.43386	1	Q5EBC0_RAT	Inter alpha-trypsin inhibitor, heavy chain 4 (Inter alpha-trypsin inhibitor, heavy chain 4, isoform CRA_a) (Inter-alpha-trypsin inhibitor heavy chain family, member 4)	2	Q5EBC0_RAT
16	Phys_37	Phys	37	TRUE	Phys_7	sam	0.22732	1	Q5EBC0_RAT	Inter alpha-trypsin inhibitor, heavy chain 4 (Inter alpha-trypsin inhibitor, heavy chain 4, isoform CRA_a) (Inter-alpha-trypsin inhibitor heavy chain family, member 4)	2	Q5EBC0_RAT
16	Phys_38	Phys	38	TRUE	Phys_8	sam	0.37058	1	Q5EBC0_RAT	Inter alpha-trypsin inhibitor, heavy chain 4 (Inter alpha-trypsin inhibitor, heavy chain 4, isoform CRA_a) (Inter-alpha-trypsin inhibitor heavy chain family, member 4)	2	Q5EBC0_RAT
16	Phys_39	Phys	39	TRUE	Phys_9	sam	0.37756	1	Q5EBC0_RAT	Inter alpha-trypsin inhibitor, heavy chain 4 (Inter alpha-trypsin inhibitor, heavy chain 4, isoform CRA_a) (Inter-alpha-trypsin inhibitor heavy chain family, member 4)	2	Q5EBC0_RAT
16	Phys_40	Phys	40	TRUE	Phys_10	sam	0.26364	1	Q5EBC0_RAT	Inter alpha-trypsin inhibitor, heavy chain 4 (Inter alpha-trypsin inhibitor, heavy chain 4, isoform CRA_a) (Inter-alpha-trypsin inhibitor heavy chain family, member 4)	2	Q5EBC0_RAT
16	Phys_41	Phys	41	TRUE	Phys_11	sam	0.70306	1	Q5EBC0_RAT	Inter alpha-trypsin inhibitor, heavy chain 4 (Inter alpha-trypsin inhibitor, heavy chain 4, isoform CRA_a) (Inter-alpha-trypsin inhibitor heavy chain family, member 4)	2	Q5EBC0_RAT
16	Phys_42	Phys	42	TRUE	Phys_12	sam	0.59099	1	Q5EBC0_RAT	Inter alpha-trypsin inhibitor, heavy chain 4 (Inter alpha-trypsin inhibitor, heavy chain 4, isoform CRA_a) (Inter-alpha-trypsin inhibitor heavy chain family, member 4)	2	Q5EBC0_RAT
16	Phys_43	Phys	43	TRUE	Phys_13	sam	0.49385	1	Q5EBC0_RAT	Inter alpha-trypsin inhibitor, heavy chain 4 (Inter alpha-trypsin inhibitor, heavy chain 4, isoform CRA_a) (Inter-alpha-trypsin inhibitor heavy chain family, member 4)	2	Q5EBC0_RAT
16	Phys_44	Phys	44	TRUE	Phys_14	sam	0.35174	1	Q5EBC0_RAT	Inter alpha-trypsin inhibitor, heavy chain 4 (Inter alpha-trypsin inhibitor, heavy chain 4, isoform CRA_a) (Inter-alpha-trypsin inhibitor heavy chain family, member 4)	2	Q5EBC0_RAT
16	Phys_45	Phys	45	TRUE	Phys_15	sam	0.38928	1	Q5EBC0_RAT	Inter alpha-trypsin inhibitor, heavy chain 4 (Inter alpha-trypsin inhibitor, heavy chain 4, isoform CRA_a) (Inter-alpha-trypsin inhibitor heavy chain family, member 4)	2	Q5EBC0_RAT
16	Phys_AG_46	Phys_AG	46	TRUE	Phys_AG_1	sam	0.31787	1	Q5EBC0_RAT	Inter alpha-trypsin inhibitor, heavy chain 4 (Inter alpha-trypsin inhibitor, heavy chain 4, isoform CRA_a) (Inter-alpha-trypsin inhibitor heavy chain family, member 4)	2	Q5EBC0_RAT
16	Phys_AG_47	Phys_AG	47	TRUE	Phys_AG_2	sam	1.19124	1	Q5EBC0_RAT	Inter alpha-trypsin inhibitor, heavy chain 4 (Inter alpha-trypsin inhibitor, heavy chain 4, isoform CRA_a) (Inter-alpha-trypsin inhibitor heavy chain family, member 4)	2	Q5EBC0_RAT
16	Phys_AG_48	Phys_AG	48	TRUE	Phys_AG_3	sam	0.58593	1	Q5EBC0_RAT	Inter alpha-trypsin inhibitor, heavy chain 4 (Inter alpha-trypsin inhibitor, heavy chain 4, isoform CRA_a) (Inter-alpha-trypsin inhibitor heavy chain family, member 4)	2	Q5EBC0_RAT
16	Phys_AG_49	Phys_AG	49	TRUE	Phys_AG_4	sam	0.53677	1	Q5EBC0_RAT	Inter alpha-trypsin inhibitor, heavy chain 4 (Inter alpha-trypsin inhibitor, heavy chain 4, isoform CRA_a) (Inter-alpha-trypsin inhibitor heavy chain family, member 4)	2	Q5EBC0_RAT
16	Phys_AG_50	Phys_AG	50	TRUE	Phys_AG_5	sam	0.63221	1	Q5EBC0_RAT	Inter alpha-trypsin inhibitor, heavy chain 4 (Inter alpha-trypsin inhibitor, heavy chain 4, isoform CRA_a) (Inter-alpha-trypsin inhibitor heavy chain family, member 4)	2	Q5EBC0_RAT
16	Phys_AG_51	Phys_AG	51	TRUE	Phys_AG_6	sam	0.38994	1	Q5EBC0_RAT	Inter alpha-trypsin inhibitor, heavy chain 4 (Inter alpha-trypsin inhibitor, heavy chain 4, isoform CRA_a) (Inter-alpha-trypsin inhibitor heavy chain family, member 4)	2	Q5EBC0_RAT
16	Phys_AG_53	Phys_AG	53	TRUE	Phys_AG_7	sam	0.4159	1	Q5EBC0_RAT	Inter alpha-trypsin inhibitor, heavy chain 4 (Inter alpha-trypsin inhibitor, heavy chain 4, isoform CRA_a) (Inter-alpha-trypsin inhibitor heavy chain family, member 4)	2	Q5EBC0_RAT
16	Phys_AG_54	Phys_AG	54	TRUE	Phys_AG_8	sam	0.70218	1	Q5EBC0_RAT	Inter alpha-trypsin inhibitor, heavy chain 4 (Inter alpha-trypsin inhibitor, heavy chain 4, isoform CRA_a) (Inter-alpha-trypsin inhibitor heavy chain family, member 4)	2	Q5EBC0_RAT
16	Phys_AG_56	Phys_AG	56	TRUE	Phys_AG_9	sam	0.38347	1	Q5EBC0_RAT	Inter alpha-trypsin inhibitor, heavy chain 4 (Inter alpha-trypsin inhibitor, heavy chain 4, isoform CRA_a) (Inter-alpha-trypsin inhibitor heavy chain family, member 4)	2	Q5EBC0_RAT
16	Phys_AG_58	Phys_AG	58	TRUE	Phys_AG_10	sam	0.2222	1	Q5EBC0_RAT	Inter alpha-trypsin inhibitor, heavy chain 4 (Inter alpha-trypsin inhibitor, heavy chain 4, isoform CRA_a) (Inter-alpha-trypsin inhibitor heavy chain family, member 4)	2	Q5EBC0_RAT
16	Phys_AG_60	Phys_AG	60	TRUE	Phys_AG_11	sam	1.27489	1	Q5EBC0_RAT	Inter alpha-trypsin inhibitor, heavy chain 4 (Inter alpha-trypsin inhibitor, heavy chain 4, isoform CRA_a) (Inter-alpha-trypsin inhibitor heavy chain family, member 4)	2	Q5EBC0_RAT
16	Con_62	Con	62	TRUE	Con_1	ips	0.21472	1	Q5EBC0_RAT	Inter alpha-trypsin inhibitor, heavy chain 4 (Inter alpha-trypsin inhibitor, heavy chain 4, isoform CRA_a) (Inter-alpha-trypsin inhibitor heavy chain family, member 4)	2	Q5EBC0_RAT
16	Con_63	Con	63	TRUE	Con_2	ips	0.30768	1	Q5EBC0_RAT	Inter alpha-trypsin inhibitor, heavy chain 4 (Inter alpha-trypsin inhibitor, heavy chain 4, isoform CRA_a) (Inter-alpha-trypsin inhibitor heavy chain family, member 4)	2	Q5EBC0_RAT
16	Con_65	Con	65	TRUE	Con_3	ips	0.46321	1	Q5EBC0_RAT	Inter alpha-trypsin inhibitor, heavy chain 4 (Inter alpha-trypsin inhibitor, heavy chain 4, isoform CRA_a) (Inter-alpha-trypsin inhibitor heavy chain family, member 4)	2	Q5EBC0_RAT
16	Con_66	Con	66	TRUE	Con_4	ips	0.21906	1	Q5EBC0_RAT	Inter alpha-trypsin inhibitor, heavy chain 4 (Inter alpha-trypsin inhibitor, heavy chain 4, isoform CRA_a) (Inter-alpha-trypsin inhibitor heavy chain family, member 4)	2	Q5EBC0_RAT
16	Con_67	Con	67	TRUE	Con_5	ips	0.2303	1	Q5EBC0_RAT	Inter alpha-trypsin inhibitor, heavy chain 4 (Inter alpha-trypsin inhibitor, heavy chain 4, isoform CRA_a) (Inter-alpha-trypsin inhibitor heavy chain family, member 4)	2	Q5EBC0_RAT
16	Con_68	Con	68	TRUE	Con_6	ips	0.27163	1	Q5EBC0_RAT	Inter alpha-trypsin inhibitor, heavy chain 4 (Inter alpha-trypsin inhibitor, heavy chain 4, isoform CRA_a) (Inter-alpha-trypsin inhibitor heavy chain family, member 4)	2	Q5EBC0_RAT
16	PD4_1	PD4	1	TRUE	PD4_1	ips	0.64041	1	Q5EBC0_RAT	Inter alpha-trypsin inhibitor, heavy chain 4 (Inter alpha-trypsin inhibitor, heavy chain 4, isoform CRA_a) (Inter-alpha-trypsin inhibitor heavy chain family, member 4)	2	Q5EBC0_RAT
16	PD4_11	PD4	11	TRUE	PD4_2	ips	0.65053	1	Q5EBC0_RAT	Inter alpha-trypsin inhibitor, heavy chain 4 (Inter alpha-trypsin inhibitor, heavy chain 4, isoform CRA_a) (Inter-alpha-trypsin inhibitor heavy chain family, member 4)	2	Q5EBC0_RAT
16	PD4_12	PD4	12	TRUE	PD4_3	ips	0.5137	1	Q5EBC0_RAT	Inter alpha-trypsin inhibitor, heavy chain 4 (Inter alpha-trypsin inhibitor, heavy chain 4, isoform CRA_a) (Inter-alpha-trypsin inhibitor heavy chain family, member 4)	2	Q5EBC0_RAT
16	PD4_13	PD4	13	TRUE	PD4_4	ips	0.29938	1	Q5EBC0_RAT	Inter alpha-trypsin inhibitor, heavy chain 4 (Inter alpha-trypsin inhibitor, heavy chain 4, isoform CRA_a) (Inter-alpha-trypsin inhibitor heavy chain family, member 4)	2	Q5EBC0_RAT
16	PD4_14	PD4	14	TRUE	PD4_5	ips	0.53664	1	Q5EBC0_RAT	Inter alpha-trypsin inhibitor, heavy chain 4 (Inter alpha-trypsin inhibitor, heavy chain 4, isoform CRA_a) (Inter-alpha-trypsin inhibitor heavy chain family, member 4)	2	Q5EBC0_RAT
16	PD4_15	PD4	15	TRUE	PD4_6	ips	0.4443	1	Q5EBC0_RAT	Inter alpha-trypsin inhibitor, heavy chain 4 (Inter alpha-trypsin inhibitor, heavy chain 4, isoform CRA_a) (Inter-alpha-trypsin inhibitor heavy chain family, member 4)	2	Q5EBC0_RAT
16	PD4_3	PD4	3	TRUE	PD4_7	ips	0.63609	1	Q5EBC0_RAT	Inter alpha-trypsin inhibitor, heavy chain 4 (Inter alpha-trypsin inhibitor, heavy chain 4, isoform CRA_a) (Inter-alpha-trypsin inhibitor heavy chain family, member 4)	2	Q5EBC0_RAT
16	PD4_4	PD4	4	TRUE	PD4_8	ips	0.57006	1	Q5EBC0_RAT	Inter alpha-trypsin inhibitor, heavy chain 4 (Inter alpha-trypsin inhibitor, heavy chain 4, isoform CRA_a) (Inter-alpha-trypsin inhibitor heavy chain family, member 4)	2	Q5EBC0_RAT
16	PD4_5	PD4	5	TRUE	PD4_9	ips	0.62294	1	Q5EBC0_RAT	Inter alpha-trypsin inhibitor, heavy chain 4 (Inter alpha-trypsin inhibitor, heavy chain 4, isoform CRA_a) (Inter-alpha-trypsin inhibitor heavy chain family, member 4)	2	Q5EBC0_RAT
16	PD4_6	PD4	6	TRUE	PD4_10	ips	0.47749	1	Q5EBC0_RAT	Inter alpha-trypsin inhibitor, heavy chain 4 (Inter alpha-trypsin inhibitor, heavy chain 4, isoform CRA_a) (Inter-alpha-trypsin inhibitor heavy chain family, member 4)	2	Q5EBC0_RAT
16	PD4_61	PD4	61	TRUE	PD4_11	ips	0.19779	1	Q5EBC0_RAT	Inter alpha-trypsin inhibitor, heavy chain 4 (Inter alpha-trypsin inhibitor, heavy chain 4, isoform CRA_a) (Inter-alpha-trypsin inhibitor heavy chain family, member 4)	2	Q5EBC0_RAT
16	PD4_7	PD4	7	TRUE	PD4_12	ips	0.2922	1	Q5EBC0_RAT	Inter alpha-trypsin inhibitor, heavy chain 4 (Inter alpha-trypsin inhibitor, heavy chain 4, isoform CRA_a) (Inter-alpha-trypsin inhibitor heavy chain family, member 4)	2	Q5EBC0_RAT
16	PD4_8	PD4	8	TRUE	PD4_13	ips	0.2822	1	Q5EBC0_RAT	Inter alpha-trypsin inhibitor, heavy chain 4 (Inter alpha-trypsin inhibitor, heavy chain 4, isoform CRA_a) (Inter-alpha-trypsin inhibitor heavy chain family, member 4)	2	Q5EBC0_RAT
16	PD4_9	PD4	9	TRUE	PD4_14	ips	0.32807	1	Q5EBC0_RAT	Inter alpha-trypsin inhibitor, heavy chain 4 (Inter alpha-trypsin inhibitor, heavy chain 4, isoform CRA_a) (Inter-alpha-trypsin inhibitor heavy chain family, member 4)	2	Q5EBC0_RAT
16	PD4_AG_16	PD4_AG	16	TRUE	PD4_AG_1	ips	0.31218	1	Q5EBC0_RAT	Inter alpha-trypsin inhibitor, heavy chain 4 (Inter alpha-trypsin inhibitor, heavy chain 4, isoform CRA_a) (Inter-alpha-trypsin inhibitor heavy chain family, member 4)	2	Q5EBC0_RAT
16	PD4_AG_17	PD4_AG	17	TRUE	PD4_AG_2	ips	0.67932	1	Q5EBC0_RAT	Inter alpha-trypsin inhibitor, heavy chain 4 (Inter alpha-trypsin inhibitor, heavy chain 4, isoform CRA_a) (Inter-alpha-trypsin inhibitor heavy chain family, member 4)	2	Q5EBC0_RAT
16	PD4_AG_18	PD4_AG	18	TRUE	PD4_AG_3	ips	0.50485	1	Q5EBC0_RAT	Inter alpha-trypsin inhibitor, heavy chain 4 (Inter alpha-trypsin inhibitor, heavy chain 4, isoform CRA_a) (Inter-alpha-trypsin inhibitor heavy chain family, member 4)	2	Q5EBC0_RAT
16	PD4_AG_19	PD4_AG	19	TRUE	PD4_AG_4	ips	0.65458	1	Q5EBC0_RAT	Inter alpha-trypsin inhibitor, heavy chain 4 (Inter alpha-trypsin inhibitor, heavy chain 4, isoform CRA_a) (Inter-alpha-trypsin inhibitor heavy chain family, member 4)	2	Q5EBC0_RAT
16	PD4_AG_20	PD4_AG	20	TRUE	PD4_AG_5	ips	0.5734	1	Q5EBC0_RAT	Inter alpha-trypsin inhibitor, heavy chain 4 (Inter alpha-trypsin inhibitor, heavy chain 4, isoform CRA_a) (Inter-alpha-trypsin inhibitor heavy chain family, member 4)	2	Q5EBC0_RAT
16	PD4_AG_21	PD4_AG	21	TRUE	PD4_AG_6	ips	0.74645	1	Q5EBC0_RAT	Inter alpha-trypsin inhibitor, heavy chain 4 (Inter alpha-trypsin inhibitor, heavy chain 4, isoform CRA_a) (Inter-alpha-trypsin inhibitor heavy chain family, member 4)	2	Q5EBC0_RAT
16	PD4_AG_22	PD4_AG	22	TRUE	PD4_AG_7	ips	0.35962	1	Q5EBC0_RAT	Inter alpha-trypsin inhibitor, heavy chain 4 (Inter alpha-trypsin inhibitor, heavy chain 4, isoform CRA_a) (Inter-alpha-trypsin inhibitor heavy chain family, member 4)	2	Q5EBC0_RAT
16	PD4_AG_23	PD4_AG	23	TRUE	PD4_AG_8	ips	0.42945	1	Q5EBC0_RAT	Inter alpha-trypsin inhibitor, heavy chain 4 (Inter alpha-trypsin inhibitor, heavy chain 4, isoform CRA_a) (Inter-alpha-trypsin inhibitor heavy chain family, member 4)	2	Q5EBC0_RAT
16	PD4_AG_24	PD4_AG	24	TRUE	PD4_AG_9	ips	0.60869	1	Q5EBC0_RAT	Inter alpha-trypsin inhibitor, heavy chain 4 (Inter alpha-trypsin inhibitor, heavy chain 4, isoform CRA_a) (Inter-alpha-trypsin inhibitor heavy chain family, member 4)	2	Q5EBC0_RAT
16	PD4_AG_25	PD4_AG	25	TRUE	PD4_AG_10	ips	0.58258	1	Q5EBC0_RAT	Inter alpha-trypsin inhibitor, heavy chain 4 (Inter alpha-trypsin inhibitor, heavy chain 4, isoform CRA_a) (Inter-alpha-trypsin inhibitor heavy chain family, member 4)	2	Q5EBC0_RAT
16	PD4_AG_27	PD4_AG	27	TRUE	PD4_AG_11	ips	0.30995	1	Q5EBC0_RAT	Inter alpha-trypsin inhibitor, heavy chain 4 (Inter alpha-trypsin inhibitor, heavy chain 4, isoform CRA_a) (Inter-alpha-trypsin inhibitor heavy chain family, member 4)	2	Q5EBC0_RAT
16	PD4_AG_29	PD4_AG	29	TRUE	PD4_AG_12	ips	0.64366	1	Q5EBC0_RAT	Inter alpha-trypsin inhibitor, heavy chain 4 (Inter alpha-trypsin inhibitor, heavy chain 4, isoform CRA_a) (Inter-alpha-trypsin inhibitor heavy chain family, member 4)	2	Q5EBC0_RAT
16	PD4_AG_30	PD4_AG	30	TRUE	PD4_AG_13	ips	0.34019	1	Q5EBC0_RAT	Inter alpha-trypsin inhibitor, heavy chain 4 (Inter alpha-trypsin inhibitor, heavy chain 4, isoform CRA_a) (Inter-alpha-trypsin inhibitor heavy chain family, member 4)	2	Q5EBC0_RAT
16	Phys_31	Phys	31	TRUE	Phys_1	ips	0.46869	1	Q5EBC0_RAT	Inter alpha-trypsin inhibitor, heavy chain 4 (Inter alpha-trypsin inhibitor, heavy chain 4, isoform CRA_a) (Inter-alpha-trypsin inhibitor heavy chain family, member 4)	2	Q5EBC0_RAT
16	Phys_32	Phys	32	TRUE	Phys_2	ips	0.48077	1	Q5EBC0_RAT	Inter alpha-trypsin inhibitor, heavy chain 4 (Inter alpha-trypsin inhibitor, heavy chain 4, isoform CRA_a) (Inter-alpha-trypsin inhibitor heavy chain family, member 4)	2	Q5EBC0_RAT
16	Phys_33	Phys	33	TRUE	Phys_3	ips	0.69909	1	Q5EBC0_RAT	Inter alpha-trypsin inhibitor, heavy chain 4 (Inter alpha-trypsin inhibitor, heavy chain 4, isoform CRA_a) (Inter-alpha-trypsin inhibitor heavy chain family, member 4)	2	Q5EBC0_RAT
16	Phys_34	Phys	34	TRUE	Phys_4	ips	0.42348	1	Q5EBC0_RAT	Inter alpha-trypsin inhibitor, heavy chain 4 (Inter alpha-trypsin inhibitor, heavy chain 4, isoform CRA_a) (Inter-alpha-trypsin inhibitor heavy chain family, member 4)	2	Q5EBC0_RAT
16	Phys_35	Phys	35	TRUE	Phys_5	ips	0.50835	1	Q5EBC0_RAT	Inter alpha-trypsin inhibitor, heavy chain 4 (Inter alpha-trypsin inhibitor, heavy chain 4, isoform CRA_a) (Inter-alpha-trypsin inhibitor heavy chain family, member 4)	2	Q5EBC0_RAT
16	Phys_36	Phys	36	TRUE	Phys_6	ips	0.42392	1	Q5EBC0_RAT	Inter alpha-trypsin inhibitor, heavy chain 4 (Inter alpha-trypsin inhibitor, heavy chain 4, isoform CRA_a) (Inter-alpha-trypsin inhibitor heavy chain family, member 4)	2	Q5EBC0_RAT
16	Phys_37	Phys	37	TRUE	Phys_7	ips	0.28982	1	Q5EBC0_RAT	Inter alpha-trypsin inhibitor, heavy chain 4 (Inter alpha-trypsin inhibitor, heavy chain 4, isoform CRA_a) (Inter-alpha-trypsin inhibitor heavy chain family, member 4)	2	Q5EBC0_RAT
16	Phys_38	Phys	38	TRUE	Phys_8	ips	0.26824	1	Q5EBC0_RAT	Inter alpha-trypsin inhibitor, heavy chain 4 (Inter alpha-trypsin inhibitor, heavy chain 4, isoform CRA_a) (Inter-alpha-trypsin inhibitor heavy chain family, member 4)	2	Q5EBC0_RAT
16	Phys_39	Phys	39	TRUE	Phys_9	ips	0.52584	1	Q5EBC0_RAT	Inter alpha-trypsin inhibitor, heavy chain 4 (Inter alpha-trypsin inhibitor, heavy chain 4, isoform CRA_a) (Inter-alpha-trypsin inhibitor heavy chain family, member 4)	2	Q5EBC0_RAT
16	Phys_40	Phys	40	TRUE	Phys_10	ips	0.4082	1	Q5EBC0_RAT	Inter alpha-trypsin inhibitor, heavy chain 4 (Inter alpha-trypsin inhibitor, heavy chain 4, isoform CRA_a) (Inter-alpha-trypsin inhibitor heavy chain family, member 4)	2	Q5EBC0_RAT
16	Phys_41	Phys	41	TRUE	Phys_11	ips	0.41756	1	Q5EBC0_RAT	Inter alpha-trypsin inhibitor, heavy chain 4 (Inter alpha-trypsin inhibitor, heavy chain 4, isoform CRA_a) (Inter-alpha-trypsin inhibitor heavy chain family, member 4)	2	Q5EBC0_RAT
16	Phys_42	Phys	42	TRUE	Phys_12	ips	0.34841	1	Q5EBC0_RAT	Inter alpha-trypsin inhibitor, heavy chain 4 (Inter alpha-trypsin inhibitor, heavy chain 4, isoform CRA_a) (Inter-alpha-trypsin inhibitor heavy chain family, member 4)	2	Q5EBC0_RAT
16	Phys_43	Phys	43	TRUE	Phys_13	ips	0.39046	1	Q5EBC0_RAT	Inter alpha-trypsin inhibitor, heavy chain 4 (Inter alpha-trypsin inhibitor, heavy chain 4, isoform CRA_a) (Inter-alpha-trypsin inhibitor heavy chain family, member 4)	2	Q5EBC0_RAT
16	Phys_44	Phys	44	TRUE	Phys_14	ips	0.31419	1	Q5EBC0_RAT	Inter alpha-trypsin inhibitor, heavy chain 4 (Inter alpha-trypsin inhibitor, heavy chain 4, isoform CRA_a) (Inter-alpha-trypsin inhibitor heavy chain family, member 4)	2	Q5EBC0_RAT
16	Phys_45	Phys	45	TRUE	Phys_15	ips	0.34257	1	Q5EBC0_RAT	Inter alpha-trypsin inhibitor, heavy chain 4 (Inter alpha-trypsin inhibitor, heavy chain 4, isoform CRA_a) (Inter-alpha-trypsin inhibitor heavy chain family, member 4)	2	Q5EBC0_RAT
16	Phys_AG_46	Phys_AG	46	TRUE	Phys_AG_1	ips	0.41077	1	Q5EBC0_RAT	Inter alpha-trypsin inhibitor, heavy chain 4 (Inter alpha-trypsin inhibitor, heavy chain 4, isoform CRA_a) (Inter-alpha-trypsin inhibitor heavy chain family, member 4)	2	Q5EBC0_RAT
16	Phys_AG_47	Phys_AG	47	TRUE	Phys_AG_2	ips	0.5713	1	Q5EBC0_RAT	Inter alpha-trypsin inhibitor, heavy chain 4 (Inter alpha-trypsin inhibitor, heavy chain 4, isoform CRA_a) (Inter-alpha-trypsin inhibitor heavy chain family, member 4)	2	Q5EBC0_RAT
16	Phys_AG_48	Phys_AG	48	TRUE	Phys_AG_3	ips	0.49947	1	Q5EBC0_RAT	Inter alpha-trypsin inhibitor, heavy chain 4 (Inter alpha-trypsin inhibitor, heavy chain 4, isoform CRA_a) (Inter-alpha-trypsin inhibitor heavy chain family, member 4)	2	Q5EBC0_RAT
16	Phys_AG_49	Phys_AG	49	TRUE	Phys_AG_4	ips	0.26614	1	Q5EBC0_RAT	Inter alpha-trypsin inhibitor, heavy chain 4 (Inter alpha-trypsin inhibitor, heavy chain 4, isoform CRA_a) (Inter-alpha-trypsin inhibitor heavy chain family, member 4)	2	Q5EBC0_RAT
16	Phys_AG_50	Phys_AG	50	TRUE	Phys_AG_5	ips	0.45214	1	Q5EBC0_RAT	Inter alpha-trypsin inhibitor, heavy chain 4 (Inter alpha-trypsin inhibitor, heavy chain 4, isoform CRA_a) (Inter-alpha-trypsin inhibitor heavy chain family, member 4)	2	Q5EBC0_RAT
16	Phys_AG_51	Phys_AG	51	TRUE	Phys_AG_6	ips	0.46928	1	Q5EBC0_RAT	Inter alpha-trypsin inhibitor, heavy chain 4 (Inter alpha-trypsin inhibitor, heavy chain 4, isoform CRA_a) (Inter-alpha-trypsin inhibitor heavy chain family, member 4)	2	Q5EBC0_RAT
16	Phys_AG_53	Phys_AG	53	TRUE	Phys_AG_7	ips	0.35838	1	Q5EBC0_RAT	Inter alpha-trypsin inhibitor, heavy chain 4 (Inter alpha-trypsin inhibitor, heavy chain 4, isoform CRA_a) (Inter-alpha-trypsin inhibitor heavy chain family, member 4)	2	Q5EBC0_RAT
16	Phys_AG_54	Phys_AG	54	TRUE	Phys_AG_8	ips	0.3047	1	Q5EBC0_RAT	Inter alpha-trypsin inhibitor, heavy chain 4 (Inter alpha-trypsin inhibitor, heavy chain 4, isoform CRA_a) (Inter-alpha-trypsin inhibitor heavy chain family, member 4)	2	Q5EBC0_RAT
16	Phys_AG_56	Phys_AG	56	TRUE	Phys_AG_9	ips	0.51272	1	Q5EBC0_RAT	Inter alpha-trypsin inhibitor, heavy chain 4 (Inter alpha-trypsin inhibitor, heavy chain 4, isoform CRA_a) (Inter-alpha-trypsin inhibitor heavy chain family, member 4)	2	Q5EBC0_RAT
16	Phys_AG_58	Phys_AG	58	TRUE	Phys_AG_10	ips	0.29992	1	Q5EBC0_RAT	Inter alpha-trypsin inhibitor, heavy chain 4 (Inter alpha-trypsin inhibitor, heavy chain 4, isoform CRA_a) (Inter-alpha-trypsin inhibitor heavy chain family, member 4)	2	Q5EBC0_RAT
16	Phys_AG_60	Phys_AG	60	TRUE	Phys_AG_11	ips	0.25854	1	Q5EBC0_RAT	Inter alpha-trypsin inhibitor, heavy chain 4 (Inter alpha-trypsin inhibitor, heavy chain 4, isoform CRA_a) (Inter-alpha-trypsin inhibitor heavy chain family, member 4)	2	Q5EBC0_RAT
17	Con_62	Con	62	TRUE	Con_1	sam	0.12039	1	Q5EBC0_RAT	Inter alpha-trypsin inhibitor, heavy chain 4 (Inter alpha-trypsin inhibitor, heavy chain 4, isoform CRA_a) (Inter-alpha-trypsin inhibitor heavy chain family, member 4)	2	Q5EBC0_RAT
17	Con_63	Con	63	TRUE	Con_2	sam	0.04159	1	Q5EBC0_RAT	Inter alpha-trypsin inhibitor, heavy chain 4 (Inter alpha-trypsin inhibitor, heavy chain 4, isoform CRA_a) (Inter-alpha-trypsin inhibitor heavy chain family, member 4)	2	Q5EBC0_RAT
17	Con_65	Con	65	TRUE	Con_3	sam	0.24007	1	Q5EBC0_RAT	Inter alpha-trypsin inhibitor, heavy chain 4 (Inter alpha-trypsin inhibitor, heavy chain 4, isoform CRA_a) (Inter-alpha-trypsin inhibitor heavy chain family, member 4)	2	Q5EBC0_RAT
17	Con_66	Con	66	TRUE	Con_4	sam	0.18745	1	Q5EBC0_RAT	Inter alpha-trypsin inhibitor, heavy chain 4 (Inter alpha-trypsin inhibitor, heavy chain 4, isoform CRA_a) (Inter-alpha-trypsin inhibitor heavy chain family, member 4)	2	Q5EBC0_RAT
17	Con_67	Con	67	TRUE	Con_5	sam	0.05253	1	Q5EBC0_RAT	Inter alpha-trypsin inhibitor, heavy chain 4 (Inter alpha-trypsin inhibitor, heavy chain 4, isoform CRA_a) (Inter-alpha-trypsin inhibitor heavy chain family, member 4)	2	Q5EBC0_RAT
17	Con_68	Con	68	TRUE	Con_6	sam	0.04248	1	Q5EBC0_RAT	Inter alpha-trypsin inhibitor, heavy chain 4 (Inter alpha-trypsin inhibitor, heavy chain 4, isoform CRA_a) (Inter-alpha-trypsin inhibitor heavy chain family, member 4)	2	Q5EBC0_RAT
17	PD4_1	PD4	1	TRUE	PD4_1	sam	0.61416	1	Q5EBC0_RAT	Inter alpha-trypsin inhibitor, heavy chain 4 (Inter alpha-trypsin inhibitor, heavy chain 4, isoform CRA_a) (Inter-alpha-trypsin inhibitor heavy chain family, member 4)	2	Q5EBC0_RAT
17	PD4_11	PD4	11	TRUE	PD4_2	sam	0.52544	1	Q5EBC0_RAT	Inter alpha-trypsin inhibitor, heavy chain 4 (Inter alpha-trypsin inhibitor, heavy chain 4, isoform CRA_a) (Inter-alpha-trypsin inhibitor heavy chain family, member 4)	2	Q5EBC0_RAT
17	PD4_12	PD4	12	TRUE	PD4_3	sam	0.41011	1	Q5EBC0_RAT	Inter alpha-trypsin inhibitor, heavy chain 4 (Inter alpha-trypsin inhibitor, heavy chain 4, isoform CRA_a) (Inter-alpha-trypsin inhibitor heavy chain family, member 4)	2	Q5EBC0_RAT
17	PD4_13	PD4	13	TRUE	PD4_4	sam	0.62471	1	Q5EBC0_RAT	Inter alpha-trypsin inhibitor, heavy chain 4 (Inter alpha-trypsin inhibitor, heavy chain 4, isoform CRA_a) (Inter-alpha-trypsin inhibitor heavy chain family, member 4)	2	Q5EBC0_RAT
17	PD4_14	PD4	14	TRUE	PD4_5	sam	0.39816	1	Q5EBC0_RAT	Inter alpha-trypsin inhibitor, heavy chain 4 (Inter alpha-trypsin inhibitor, heavy chain 4, isoform CRA_a) (Inter-alpha-trypsin inhibitor heavy chain family, member 4)	2	Q5EBC0_RAT
17	PD4_15	PD4	15	TRUE	PD4_6	sam	0.34062	1	Q5EBC0_RAT	Inter alpha-trypsin inhibitor, heavy chain 4 (Inter alpha-trypsin inhibitor, heavy chain 4, isoform CRA_a) (Inter-alpha-trypsin inhibitor heavy chain family, member 4)	2	Q5EBC0_RAT
17	PD4_3	PD4	3	TRUE	PD4_7	sam	0.57964	1	Q5EBC0_RAT	Inter alpha-trypsin inhibitor, heavy chain 4 (Inter alpha-trypsin inhibitor, heavy chain 4, isoform CRA_a) (Inter-alpha-trypsin inhibitor heavy chain family, member 4)	2	Q5EBC0_RAT
17	PD4_4	PD4	4	TRUE	PD4_8	sam	0.21512	1	Q5EBC0_RAT	Inter alpha-trypsin inhibitor, heavy chain 4 (Inter alpha-trypsin inhibitor, heavy chain 4, isoform CRA_a) (Inter-alpha-trypsin inhibitor heavy chain family, member 4)	2	Q5EBC0_RAT
17	PD4_5	PD4	5	TRUE	PD4_9	sam	0.35925	1	Q5EBC0_RAT	Inter alpha-trypsin inhibitor, heavy chain 4 (Inter alpha-trypsin inhibitor, heavy chain 4, isoform CRA_a) (Inter-alpha-trypsin inhibitor heavy chain family, member 4)	2	Q5EBC0_RAT
17	PD4_6	PD4	6	TRUE	PD4_10	sam	0.85079	1	Q5EBC0_RAT	Inter alpha-trypsin inhibitor, heavy chain 4 (Inter alpha-trypsin inhibitor, heavy chain 4, isoform CRA_a) (Inter-alpha-trypsin inhibitor heavy chain family, member 4)	2	Q5EBC0_RAT
17	PD4_61	PD4	61	TRUE	PD4_11	sam	0.43812	1	Q5EBC0_RAT	Inter alpha-trypsin inhibitor, heavy chain 4 (Inter alpha-trypsin inhibitor, heavy chain 4, isoform CRA_a) (Inter-alpha-trypsin inhibitor heavy chain family, member 4)	2	Q5EBC0_RAT
17	PD4_7	PD4	7	TRUE	PD4_12	sam	0.59245	1	Q5EBC0_RAT	Inter alpha-trypsin inhibitor, heavy chain 4 (Inter alpha-trypsin inhibitor, heavy chain 4, isoform CRA_a) (Inter-alpha-trypsin inhibitor heavy chain family, member 4)	2	Q5EBC0_RAT
17	PD4_8	PD4	8	TRUE	PD4_13	sam	1.05111	1	Q5EBC0_RAT	Inter alpha-trypsin inhibitor, heavy chain 4 (Inter alpha-trypsin inhibitor, heavy chain 4, isoform CRA_a) (Inter-alpha-trypsin inhibitor heavy chain family, member 4)	2	Q5EBC0_RAT
17	PD4_9	PD4	9	TRUE	PD4_14	sam	0.19871	1	Q5EBC0_RAT	Inter alpha-trypsin inhibitor, heavy chain 4 (Inter alpha-trypsin inhibitor, heavy chain 4, isoform CRA_a) (Inter-alpha-trypsin inhibitor heavy chain family, member 4)	2	Q5EBC0_RAT
17	PD4_AG_16	PD4_AG	16	TRUE	PD4_AG_1	sam	0.17994	1	Q5EBC0_RAT	Inter alpha-trypsin inhibitor, heavy chain 4 (Inter alpha-trypsin inhibitor, heavy chain 4, isoform CRA_a) (Inter-alpha-trypsin inhibitor heavy chain family, member 4)	2	Q5EBC0_RAT
17	PD4_AG_17	PD4_AG	17	TRUE	PD4_AG_2	sam	1.07969	1	Q5EBC0_RAT	Inter alpha-trypsin inhibitor, heavy chain 4 (Inter alpha-trypsin inhibitor, heavy chain 4, isoform CRA_a) (Inter-alpha-trypsin inhibitor heavy chain family, member 4)	2	Q5EBC0_RAT
17	PD4_AG_18	PD4_AG	18	TRUE	PD4_AG_3	sam	0.73482	1	Q5EBC0_RAT	Inter alpha-trypsin inhibitor, heavy chain 4 (Inter alpha-trypsin inhibitor, heavy chain 4, isoform CRA_a) (Inter-alpha-trypsin inhibitor heavy chain family, member 4)	2	Q5EBC0_RAT
17	PD4_AG_19	PD4_AG	19	TRUE	PD4_AG_4	sam	0.41626	1	Q5EBC0_RAT	Inter alpha-trypsin inhibitor, heavy chain 4 (Inter alpha-trypsin inhibitor, heavy chain 4, isoform CRA_a) (Inter-alpha-trypsin inhibitor heavy chain family, member 4)	2	Q5EBC0_RAT
17	PD4_AG_20	PD4_AG	20	TRUE	PD4_AG_5	sam	0.63499	1	Q5EBC0_RAT	Inter alpha-trypsin inhibitor, heavy chain 4 (Inter alpha-trypsin inhibitor, heavy chain 4, isoform CRA_a) (Inter-alpha-trypsin inhibitor heavy chain family, member 4)	2	Q5EBC0_RAT
17	PD4_AG_21	PD4_AG	21	TRUE	PD4_AG_6	sam	0.79195	1	Q5EBC0_RAT	Inter alpha-trypsin inhibitor, heavy chain 4 (Inter alpha-trypsin inhibitor, heavy chain 4, isoform CRA_a) (Inter-alpha-trypsin inhibitor heavy chain family, member 4)	2	Q5EBC0_RAT
17	PD4_AG_22	PD4_AG	22	TRUE	PD4_AG_7	sam	0.59713	1	Q5EBC0_RAT	Inter alpha-trypsin inhibitor, heavy chain 4 (Inter alpha-trypsin inhibitor, heavy chain 4, isoform CRA_a) (Inter-alpha-trypsin inhibitor heavy chain family, member 4)	2	Q5EBC0_RAT
17	PD4_AG_23	PD4_AG	23	TRUE	PD4_AG_8	sam	0.40506	1	Q5EBC0_RAT	Inter alpha-trypsin inhibitor, heavy chain 4 (Inter alpha-trypsin inhibitor, heavy chain 4, isoform CRA_a) (Inter-alpha-trypsin inhibitor heavy chain family, member 4)	2	Q5EBC0_RAT
17	PD4_AG_24	PD4_AG	24	TRUE	PD4_AG_9	sam	0.45687	1	Q5EBC0_RAT	Inter alpha-trypsin inhibitor, heavy chain 4 (Inter alpha-trypsin inhibitor, heavy chain 4, isoform CRA_a) (Inter-alpha-trypsin inhibitor heavy chain family, member 4)	2	Q5EBC0_RAT
17	PD4_AG_25	PD4_AG	25	TRUE	PD4_AG_10	sam	0.40415	1	Q5EBC0_RAT	Inter alpha-trypsin inhibitor, heavy chain 4 (Inter alpha-trypsin inhibitor, heavy chain 4, isoform CRA_a) (Inter-alpha-trypsin inhibitor heavy chain family, member 4)	2	Q5EBC0_RAT
17	PD4_AG_27	PD4_AG	27	TRUE	PD4_AG_11	sam	0.4374	1	Q5EBC0_RAT	Inter alpha-trypsin inhibitor, heavy chain 4 (Inter alpha-trypsin inhibitor, heavy chain 4, isoform CRA_a) (Inter-alpha-trypsin inhibitor heavy chain family, member 4)	2	Q5EBC0_RAT
17	PD4_AG_29	PD4_AG	29	TRUE	PD4_AG_12	sam	0.70671	1	Q5EBC0_RAT	Inter alpha-trypsin inhibitor, heavy chain 4 (Inter alpha-trypsin inhibitor, heavy chain 4, isoform CRA_a) (Inter-alpha-trypsin inhibitor heavy chain family, member 4)	2	Q5EBC0_RAT
17	PD4_AG_30	PD4_AG	30	TRUE	PD4_AG_13	sam	0.64219	1	Q5EBC0_RAT	Inter alpha-trypsin inhibitor, heavy chain 4 (Inter alpha-trypsin inhibitor, heavy chain 4, isoform CRA_a) (Inter-alpha-trypsin inhibitor heavy chain family, member 4)	2	Q5EBC0_RAT
17	Phys_31	Phys	31	TRUE	Phys_1	sam	0.40864	1	Q5EBC0_RAT	Inter alpha-trypsin inhibitor, heavy chain 4 (Inter alpha-trypsin inhibitor, heavy chain 4, isoform CRA_a) (Inter-alpha-trypsin inhibitor heavy chain family, member 4)	2	Q5EBC0_RAT
17	Phys_32	Phys	32	TRUE	Phys_2	sam	0.68154	1	Q5EBC0_RAT	Inter alpha-trypsin inhibitor, heavy chain 4 (Inter alpha-trypsin inhibitor, heavy chain 4, isoform CRA_a) (Inter-alpha-trypsin inhibitor heavy chain family, member 4)	2	Q5EBC0_RAT
17	Phys_33	Phys	33	TRUE	Phys_3	sam	0.70849	1	Q5EBC0_RAT	Inter alpha-trypsin inhibitor, heavy chain 4 (Inter alpha-trypsin inhibitor, heavy chain 4, isoform CRA_a) (Inter-alpha-trypsin inhibitor heavy chain family, member 4)	2	Q5EBC0_RAT
17	Phys_34	Phys	34	TRUE	Phys_4	sam	0.78409	1	Q5EBC0_RAT	Inter alpha-trypsin inhibitor, heavy chain 4 (Inter alpha-trypsin inhibitor, heavy chain 4, isoform CRA_a) (Inter-alpha-trypsin inhibitor heavy chain family, member 4)	2	Q5EBC0_RAT
17	Phys_35	Phys	35	TRUE	Phys_5	sam	1.20124	1	Q5EBC0_RAT	Inter alpha-trypsin inhibitor, heavy chain 4 (Inter alpha-trypsin inhibitor, heavy chain 4, isoform CRA_a) (Inter-alpha-trypsin inhibitor heavy chain family, member 4)	2	Q5EBC0_RAT
17	Phys_36	Phys	36	TRUE	Phys_6	sam	0.4551	1	Q5EBC0_RAT	Inter alpha-trypsin inhibitor, heavy chain 4 (Inter alpha-trypsin inhibitor, heavy chain 4, isoform CRA_a) (Inter-alpha-trypsin inhibitor heavy chain family, member 4)	2	Q5EBC0_RAT
17	Phys_37	Phys	37	TRUE	Phys_7	sam	0.25178	1	Q5EBC0_RAT	Inter alpha-trypsin inhibitor, heavy chain 4 (Inter alpha-trypsin inhibitor, heavy chain 4, isoform CRA_a) (Inter-alpha-trypsin inhibitor heavy chain family, member 4)	2	Q5EBC0_RAT
17	Phys_38	Phys	38	TRUE	Phys_8	sam	0.43834	1	Q5EBC0_RAT	Inter alpha-trypsin inhibitor, heavy chain 4 (Inter alpha-trypsin inhibitor, heavy chain 4, isoform CRA_a) (Inter-alpha-trypsin inhibitor heavy chain family, member 4)	2	Q5EBC0_RAT
17	Phys_39	Phys	39	TRUE	Phys_9	sam	0.41974	1	Q5EBC0_RAT	Inter alpha-trypsin inhibitor, heavy chain 4 (Inter alpha-trypsin inhibitor, heavy chain 4, isoform CRA_a) (Inter-alpha-trypsin inhibitor heavy chain family, member 4)	2	Q5EBC0_RAT
17	Phys_40	Phys	40	TRUE	Phys_10	sam	0.25527	1	Q5EBC0_RAT	Inter alpha-trypsin inhibitor, heavy chain 4 (Inter alpha-trypsin inhibitor, heavy chain 4, isoform CRA_a) (Inter-alpha-trypsin inhibitor heavy chain family, member 4)	2	Q5EBC0_RAT
17	Phys_41	Phys	41	TRUE	Phys_11	sam	0.71832	1	Q5EBC0_RAT	Inter alpha-trypsin inhibitor, heavy chain 4 (Inter alpha-trypsin inhibitor, heavy chain 4, isoform CRA_a) (Inter-alpha-trypsin inhibitor heavy chain family, member 4)	2	Q5EBC0_RAT
17	Phys_42	Phys	42	TRUE	Phys_12	sam	0.69924	1	Q5EBC0_RAT	Inter alpha-trypsin inhibitor, heavy chain 4 (Inter alpha-trypsin inhibitor, heavy chain 4, isoform CRA_a) (Inter-alpha-trypsin inhibitor heavy chain family, member 4)	2	Q5EBC0_RAT
17	Phys_43	Phys	43	TRUE	Phys_13	sam	0.60954	1	Q5EBC0_RAT	Inter alpha-trypsin inhibitor, heavy chain 4 (Inter alpha-trypsin inhibitor, heavy chain 4, isoform CRA_a) (Inter-alpha-trypsin inhibitor heavy chain family, member 4)	2	Q5EBC0_RAT
17	Phys_44	Phys	44	TRUE	Phys_14	sam	0.41045	1	Q5EBC0_RAT	Inter alpha-trypsin inhibitor, heavy chain 4 (Inter alpha-trypsin inhibitor, heavy chain 4, isoform CRA_a) (Inter-alpha-trypsin inhibitor heavy chain family, member 4)	2	Q5EBC0_RAT
17	Phys_45	Phys	45	TRUE	Phys_15	sam	0.47205	1	Q5EBC0_RAT	Inter alpha-trypsin inhibitor, heavy chain 4 (Inter alpha-trypsin inhibitor, heavy chain 4, isoform CRA_a) (Inter-alpha-trypsin inhibitor heavy chain family, member 4)	2	Q5EBC0_RAT
17	Phys_AG_46	Phys_AG	46	TRUE	Phys_AG_1	sam	0.31272	1	Q5EBC0_RAT	Inter alpha-trypsin inhibitor, heavy chain 4 (Inter alpha-trypsin inhibitor, heavy chain 4, isoform CRA_a) (Inter-alpha-trypsin inhibitor heavy chain family, member 4)	2	Q5EBC0_RAT
17	Phys_AG_47	Phys_AG	47	TRUE	Phys_AG_2	sam	1.13931	1	Q5EBC0_RAT	Inter alpha-trypsin inhibitor, heavy chain 4 (Inter alpha-trypsin inhibitor, heavy chain 4, isoform CRA_a) (Inter-alpha-trypsin inhibitor heavy chain family, member 4)	2	Q5EBC0_RAT
17	Phys_AG_48	Phys_AG	48	TRUE	Phys_AG_3	sam	0.71801	1	Q5EBC0_RAT	Inter alpha-trypsin inhibitor, heavy chain 4 (Inter alpha-trypsin inhibitor, heavy chain 4, isoform CRA_a) (Inter-alpha-trypsin inhibitor heavy chain family, member 4)	2	Q5EBC0_RAT
17	Phys_AG_49	Phys_AG	49	TRUE	Phys_AG_4	sam	0.39587	1	Q5EBC0_RAT	Inter alpha-trypsin inhibitor, heavy chain 4 (Inter alpha-trypsin inhibitor, heavy chain 4, isoform CRA_a) (Inter-alpha-trypsin inhibitor heavy chain family, member 4)	2	Q5EBC0_RAT
17	Phys_AG_50	Phys_AG	50	TRUE	Phys_AG_5	sam	0.66974	1	Q5EBC0_RAT	Inter alpha-trypsin inhibitor, heavy chain 4 (Inter alpha-trypsin inhibitor, heavy chain 4, isoform CRA_a) (Inter-alpha-trypsin inhibitor heavy chain family, member 4)	2	Q5EBC0_RAT
17	Phys_AG_51	Phys_AG	51	TRUE	Phys_AG_6	sam	0.47077	1	Q5EBC0_RAT	Inter alpha-trypsin inhibitor, heavy chain 4 (Inter alpha-trypsin inhibitor, heavy chain 4, isoform CRA_a) (Inter-alpha-trypsin inhibitor heavy chain family, member 4)	2	Q5EBC0_RAT
17	Phys_AG_53	Phys_AG	53	TRUE	Phys_AG_7	sam	0.39095	1	Q5EBC0_RAT	Inter alpha-trypsin inhibitor, heavy chain 4 (Inter alpha-trypsin inhibitor, heavy chain 4, isoform CRA_a) (Inter-alpha-trypsin inhibitor heavy chain family, member 4)	2	Q5EBC0_RAT
17	Phys_AG_54	Phys_AG	54	TRUE	Phys_AG_8	sam	0.80491	1	Q5EBC0_RAT	Inter alpha-trypsin inhibitor, heavy chain 4 (Inter alpha-trypsin inhibitor, heavy chain 4, isoform CRA_a) (Inter-alpha-trypsin inhibitor heavy chain family, member 4)	2	Q5EBC0_RAT
17	Phys_AG_56	Phys_AG	56	TRUE	Phys_AG_9	sam	0.50901	1	Q5EBC0_RAT	Inter alpha-trypsin inhibitor, heavy chain 4 (Inter alpha-trypsin inhibitor, heavy chain 4, isoform CRA_a) (Inter-alpha-trypsin inhibitor heavy chain family, member 4)	2	Q5EBC0_RAT
17	Phys_AG_58	Phys_AG	58	TRUE	Phys_AG_10	sam	0.25245	1	Q5EBC0_RAT	Inter alpha-trypsin inhibitor, heavy chain 4 (Inter alpha-trypsin inhibitor, heavy chain 4, isoform CRA_a) (Inter-alpha-trypsin inhibitor heavy chain family, member 4)	2	Q5EBC0_RAT
17	Phys_AG_60	Phys_AG	60	TRUE	Phys_AG_11	sam	1.75809	1	Q5EBC0_RAT	Inter alpha-trypsin inhibitor, heavy chain 4 (Inter alpha-trypsin inhibitor, heavy chain 4, isoform CRA_a) (Inter-alpha-trypsin inhibitor heavy chain family, member 4)	2	Q5EBC0_RAT
17	Con_62	Con	62	TRUE	Con_1	ips	0.19297	1	Q5EBC0_RAT	Inter alpha-trypsin inhibitor, heavy chain 4 (Inter alpha-trypsin inhibitor, heavy chain 4, isoform CRA_a) (Inter-alpha-trypsin inhibitor heavy chain family, member 4)	2	Q5EBC0_RAT
17	Con_63	Con	63	TRUE	Con_2	ips	0.35917	1	Q5EBC0_RAT	Inter alpha-trypsin inhibitor, heavy chain 4 (Inter alpha-trypsin inhibitor, heavy chain 4, isoform CRA_a) (Inter-alpha-trypsin inhibitor heavy chain family, member 4)	2	Q5EBC0_RAT
17	Con_65	Con	65	TRUE	Con_3	ips	0.44715	1	Q5EBC0_RAT	Inter alpha-trypsin inhibitor, heavy chain 4 (Inter alpha-trypsin inhibitor, heavy chain 4, isoform CRA_a) (Inter-alpha-trypsin inhibitor heavy chain family, member 4)	2	Q5EBC0_RAT
17	Con_66	Con	66	TRUE	Con_4	ips	0.25374	1	Q5EBC0_RAT	Inter alpha-trypsin inhibitor, heavy chain 4 (Inter alpha-trypsin inhibitor, heavy chain 4, isoform CRA_a) (Inter-alpha-trypsin inhibitor heavy chain family, member 4)	2	Q5EBC0_RAT
17	Con_67	Con	67	TRUE	Con_5	ips	0.15292	1	Q5EBC0_RAT	Inter alpha-trypsin inhibitor, heavy chain 4 (Inter alpha-trypsin inhibitor, heavy chain 4, isoform CRA_a) (Inter-alpha-trypsin inhibitor heavy chain family, member 4)	2	Q5EBC0_RAT
17	Con_68	Con	68	TRUE	Con_6	ips	0.3526	1	Q5EBC0_RAT	Inter alpha-trypsin inhibitor, heavy chain 4 (Inter alpha-trypsin inhibitor, heavy chain 4, isoform CRA_a) (Inter-alpha-trypsin inhibitor heavy chain family, member 4)	2	Q5EBC0_RAT
17	PD4_1	PD4	1	TRUE	PD4_1	ips	0.70115	1	Q5EBC0_RAT	Inter alpha-trypsin inhibitor, heavy chain 4 (Inter alpha-trypsin inhibitor, heavy chain 4, isoform CRA_a) (Inter-alpha-trypsin inhibitor heavy chain family, member 4)	2	Q5EBC0_RAT
17	PD4_11	PD4	11	TRUE	PD4_2	ips	0.70298	1	Q5EBC0_RAT	Inter alpha-trypsin inhibitor, heavy chain 4 (Inter alpha-trypsin inhibitor, heavy chain 4, isoform CRA_a) (Inter-alpha-trypsin inhibitor heavy chain family, member 4)	2	Q5EBC0_RAT
17	PD4_12	PD4	12	TRUE	PD4_3	ips	0.49017	1	Q5EBC0_RAT	Inter alpha-trypsin inhibitor, heavy chain 4 (Inter alpha-trypsin inhibitor, heavy chain 4, isoform CRA_a) (Inter-alpha-trypsin inhibitor heavy chain family, member 4)	2	Q5EBC0_RAT
17	PD4_13	PD4	13	TRUE	PD4_4	ips	0.34892	1	Q5EBC0_RAT	Inter alpha-trypsin inhibitor, heavy chain 4 (Inter alpha-trypsin inhibitor, heavy chain 4, isoform CRA_a) (Inter-alpha-trypsin inhibitor heavy chain family, member 4)	2	Q5EBC0_RAT
17	PD4_14	PD4	14	TRUE	PD4_5	ips	0.34204	1	Q5EBC0_RAT	Inter alpha-trypsin inhibitor, heavy chain 4 (Inter alpha-trypsin inhibitor, heavy chain 4, isoform CRA_a) (Inter-alpha-trypsin inhibitor heavy chain family, member 4)	2	Q5EBC0_RAT
17	PD4_15	PD4	15	TRUE	PD4_6	ips	0.51168	1	Q5EBC0_RAT	Inter alpha-trypsin inhibitor, heavy chain 4 (Inter alpha-trypsin inhibitor, heavy chain 4, isoform CRA_a) (Inter-alpha-trypsin inhibitor heavy chain family, member 4)	2	Q5EBC0_RAT
17	PD4_3	PD4	3	TRUE	PD4_7	ips	0.75494	1	Q5EBC0_RAT	Inter alpha-trypsin inhibitor, heavy chain 4 (Inter alpha-trypsin inhibitor, heavy chain 4, isoform CRA_a) (Inter-alpha-trypsin inhibitor heavy chain family, member 4)	2	Q5EBC0_RAT
17	PD4_4	PD4	4	TRUE	PD4_8	ips	0.55159	1	Q5EBC0_RAT	Inter alpha-trypsin inhibitor, heavy chain 4 (Inter alpha-trypsin inhibitor, heavy chain 4, isoform CRA_a) (Inter-alpha-trypsin inhibitor heavy chain family, member 4)	2	Q5EBC0_RAT
17	PD4_5	PD4	5	TRUE	PD4_9	ips	0.49166	1	Q5EBC0_RAT	Inter alpha-trypsin inhibitor, heavy chain 4 (Inter alpha-trypsin inhibitor, heavy chain 4, isoform CRA_a) (Inter-alpha-trypsin inhibitor heavy chain family, member 4)	2	Q5EBC0_RAT
17	PD4_6	PD4	6	TRUE	PD4_10	ips	0.58375	1	Q5EBC0_RAT	Inter alpha-trypsin inhibitor, heavy chain 4 (Inter alpha-trypsin inhibitor, heavy chain 4, isoform CRA_a) (Inter-alpha-trypsin inhibitor heavy chain family, member 4)	2	Q5EBC0_RAT
17	PD4_61	PD4	61	TRUE	PD4_11	ips	0.17562	1	Q5EBC0_RAT	Inter alpha-trypsin inhibitor, heavy chain 4 (Inter alpha-trypsin inhibitor, heavy chain 4, isoform CRA_a) (Inter-alpha-trypsin inhibitor heavy chain family, member 4)	2	Q5EBC0_RAT
17	PD4_7	PD4	7	TRUE	PD4_12	ips	0.38096	1	Q5EBC0_RAT	Inter alpha-trypsin inhibitor, heavy chain 4 (Inter alpha-trypsin inhibitor, heavy chain 4, isoform CRA_a) (Inter-alpha-trypsin inhibitor heavy chain family, member 4)	2	Q5EBC0_RAT
17	PD4_8	PD4	8	TRUE	PD4_13	ips	0.29325	1	Q5EBC0_RAT	Inter alpha-trypsin inhibitor, heavy chain 4 (Inter alpha-trypsin inhibitor, heavy chain 4, isoform CRA_a) (Inter-alpha-trypsin inhibitor heavy chain family, member 4)	2	Q5EBC0_RAT
17	PD4_9	PD4	9	TRUE	PD4_14	ips	0.37059	1	Q5EBC0_RAT	Inter alpha-trypsin inhibitor, heavy chain 4 (Inter alpha-trypsin inhibitor, heavy chain 4, isoform CRA_a) (Inter-alpha-trypsin inhibitor heavy chain family, member 4)	2	Q5EBC0_RAT
17	PD4_AG_16	PD4_AG	16	TRUE	PD4_AG_1	ips	0.3403	1	Q5EBC0_RAT	Inter alpha-trypsin inhibitor, heavy chain 4 (Inter alpha-trypsin inhibitor, heavy chain 4, isoform CRA_a) (Inter-alpha-trypsin inhibitor heavy chain family, member 4)	2	Q5EBC0_RAT
17	PD4_AG_17	PD4_AG	17	TRUE	PD4_AG_2	ips	0.78498	1	Q5EBC0_RAT	Inter alpha-trypsin inhibitor, heavy chain 4 (Inter alpha-trypsin inhibitor, heavy chain 4, isoform CRA_a) (Inter-alpha-trypsin inhibitor heavy chain family, member 4)	2	Q5EBC0_RAT
17	PD4_AG_18	PD4_AG	18	TRUE	PD4_AG_3	ips	0.53141	1	Q5EBC0_RAT	Inter alpha-trypsin inhibitor, heavy chain 4 (Inter alpha-trypsin inhibitor, heavy chain 4, isoform CRA_a) (Inter-alpha-trypsin inhibitor heavy chain family, member 4)	2	Q5EBC0_RAT
17	PD4_AG_19	PD4_AG	19	TRUE	PD4_AG_4	ips	0.75297	1	Q5EBC0_RAT	Inter alpha-trypsin inhibitor, heavy chain 4 (Inter alpha-trypsin inhibitor, heavy chain 4, isoform CRA_a) (Inter-alpha-trypsin inhibitor heavy chain family, member 4)	2	Q5EBC0_RAT
17	PD4_AG_20	PD4_AG	20	TRUE	PD4_AG_5	ips	0.67072	1	Q5EBC0_RAT	Inter alpha-trypsin inhibitor, heavy chain 4 (Inter alpha-trypsin inhibitor, heavy chain 4, isoform CRA_a) (Inter-alpha-trypsin inhibitor heavy chain family, member 4)	2	Q5EBC0_RAT
17	PD4_AG_21	PD4_AG	21	TRUE	PD4_AG_6	ips	0.79426	1	Q5EBC0_RAT	Inter alpha-trypsin inhibitor, heavy chain 4 (Inter alpha-trypsin inhibitor, heavy chain 4, isoform CRA_a) (Inter-alpha-trypsin inhibitor heavy chain family, member 4)	2	Q5EBC0_RAT
17	PD4_AG_22	PD4_AG	22	TRUE	PD4_AG_7	ips	0.47624	1	Q5EBC0_RAT	Inter alpha-trypsin inhibitor, heavy chain 4 (Inter alpha-trypsin inhibitor, heavy chain 4, isoform CRA_a) (Inter-alpha-trypsin inhibitor heavy chain family, member 4)	2	Q5EBC0_RAT
17	PD4_AG_23	PD4_AG	23	TRUE	PD4_AG_8	ips	0.48079	1	Q5EBC0_RAT	Inter alpha-trypsin inhibitor, heavy chain 4 (Inter alpha-trypsin inhibitor, heavy chain 4, isoform CRA_a) (Inter-alpha-trypsin inhibitor heavy chain family, member 4)	2	Q5EBC0_RAT
17	PD4_AG_24	PD4_AG	24	TRUE	PD4_AG_9	ips	0.66627	1	Q5EBC0_RAT	Inter alpha-trypsin inhibitor, heavy chain 4 (Inter alpha-trypsin inhibitor, heavy chain 4, isoform CRA_a) (Inter-alpha-trypsin inhibitor heavy chain family, member 4)	2	Q5EBC0_RAT
17	PD4_AG_25	PD4_AG	25	TRUE	PD4_AG_10	ips	0.59207	1	Q5EBC0_RAT	Inter alpha-trypsin inhibitor, heavy chain 4 (Inter alpha-trypsin inhibitor, heavy chain 4, isoform CRA_a) (Inter-alpha-trypsin inhibitor heavy chain family, member 4)	2	Q5EBC0_RAT
17	PD4_AG_27	PD4_AG	27	TRUE	PD4_AG_11	ips	0.37448	1	Q5EBC0_RAT	Inter alpha-trypsin inhibitor, heavy chain 4 (Inter alpha-trypsin inhibitor, heavy chain 4, isoform CRA_a) (Inter-alpha-trypsin inhibitor heavy chain family, member 4)	2	Q5EBC0_RAT
17	PD4_AG_29	PD4_AG	29	TRUE	PD4_AG_12	ips	0.78486	1	Q5EBC0_RAT	Inter alpha-trypsin inhibitor, heavy chain 4 (Inter alpha-trypsin inhibitor, heavy chain 4, isoform CRA_a) (Inter-alpha-trypsin inhibitor heavy chain family, member 4)	2	Q5EBC0_RAT
17	PD4_AG_30	PD4_AG	30	TRUE	PD4_AG_13	ips	0.44537	1	Q5EBC0_RAT	Inter alpha-trypsin inhibitor, heavy chain 4 (Inter alpha-trypsin inhibitor, heavy chain 4, isoform CRA_a) (Inter-alpha-trypsin inhibitor heavy chain family, member 4)	2	Q5EBC0_RAT
17	Phys_31	Phys	31	TRUE	Phys_1	ips	0.51262	1	Q5EBC0_RAT	Inter alpha-trypsin inhibitor, heavy chain 4 (Inter alpha-trypsin inhibitor, heavy chain 4, isoform CRA_a) (Inter-alpha-trypsin inhibitor heavy chain family, member 4)	2	Q5EBC0_RAT
17	Phys_32	Phys	32	TRUE	Phys_2	ips	0.488	1	Q5EBC0_RAT	Inter alpha-trypsin inhibitor, heavy chain 4 (Inter alpha-trypsin inhibitor, heavy chain 4, isoform CRA_a) (Inter-alpha-trypsin inhibitor heavy chain family, member 4)	2	Q5EBC0_RAT
17	Phys_33	Phys	33	TRUE	Phys_3	ips	0.8891	1	Q5EBC0_RAT	Inter alpha-trypsin inhibitor, heavy chain 4 (Inter alpha-trypsin inhibitor, heavy chain 4, isoform CRA_a) (Inter-alpha-trypsin inhibitor heavy chain family, member 4)	2	Q5EBC0_RAT
17	Phys_34	Phys	34	TRUE	Phys_4	ips	0.50036	1	Q5EBC0_RAT	Inter alpha-trypsin inhibitor, heavy chain 4 (Inter alpha-trypsin inhibitor, heavy chain 4, isoform CRA_a) (Inter-alpha-trypsin inhibitor heavy chain family, member 4)	2	Q5EBC0_RAT
17	Phys_35	Phys	35	TRUE	Phys_5	ips	0.58015	1	Q5EBC0_RAT	Inter alpha-trypsin inhibitor, heavy chain 4 (Inter alpha-trypsin inhibitor, heavy chain 4, isoform CRA_a) (Inter-alpha-trypsin inhibitor heavy chain family, member 4)	2	Q5EBC0_RAT
17	Phys_36	Phys	36	TRUE	Phys_6	ips	0.4912	1	Q5EBC0_RAT	Inter alpha-trypsin inhibitor, heavy chain 4 (Inter alpha-trypsin inhibitor, heavy chain 4, isoform CRA_a) (Inter-alpha-trypsin inhibitor heavy chain family, member 4)	2	Q5EBC0_RAT
17	Phys_37	Phys	37	TRUE	Phys_7	ips	0.3271	1	Q5EBC0_RAT	Inter alpha-trypsin inhibitor, heavy chain 4 (Inter alpha-trypsin inhibitor, heavy chain 4, isoform CRA_a) (Inter-alpha-trypsin inhibitor heavy chain family, member 4)	2	Q5EBC0_RAT
17	Phys_38	Phys	38	TRUE	Phys_8	ips	0.32073	1	Q5EBC0_RAT	Inter alpha-trypsin inhibitor, heavy chain 4 (Inter alpha-trypsin inhibitor, heavy chain 4, isoform CRA_a) (Inter-alpha-trypsin inhibitor heavy chain family, member 4)	2	Q5EBC0_RAT
17	Phys_39	Phys	39	TRUE	Phys_9	ips	0.57408	1	Q5EBC0_RAT	Inter alpha-trypsin inhibitor, heavy chain 4 (Inter alpha-trypsin inhibitor, heavy chain 4, isoform CRA_a) (Inter-alpha-trypsin inhibitor heavy chain family, member 4)	2	Q5EBC0_RAT
17	Phys_40	Phys	40	TRUE	Phys_10	ips	0.41912	1	Q5EBC0_RAT	Inter alpha-trypsin inhibitor, heavy chain 4 (Inter alpha-trypsin inhibitor, heavy chain 4, isoform CRA_a) (Inter-alpha-trypsin inhibitor heavy chain family, member 4)	2	Q5EBC0_RAT
17	Phys_41	Phys	41	TRUE	Phys_11	ips	0.44889	1	Q5EBC0_RAT	Inter alpha-trypsin inhibitor, heavy chain 4 (Inter alpha-trypsin inhibitor, heavy chain 4, isoform CRA_a) (Inter-alpha-trypsin inhibitor heavy chain family, member 4)	2	Q5EBC0_RAT
17	Phys_42	Phys	42	TRUE	Phys_12	ips	0.44274	1	Q5EBC0_RAT	Inter alpha-trypsin inhibitor, heavy chain 4 (Inter alpha-trypsin inhibitor, heavy chain 4, isoform CRA_a) (Inter-alpha-trypsin inhibitor heavy chain family, member 4)	2	Q5EBC0_RAT
17	Phys_43	Phys	43	TRUE	Phys_13	ips	0.47665	1	Q5EBC0_RAT	Inter alpha-trypsin inhibitor, heavy chain 4 (Inter alpha-trypsin inhibitor, heavy chain 4, isoform CRA_a) (Inter-alpha-trypsin inhibitor heavy chain family, member 4)	2	Q5EBC0_RAT
17	Phys_44	Phys	44	TRUE	Phys_14	ips	0.35811	1	Q5EBC0_RAT	Inter alpha-trypsin inhibitor, heavy chain 4 (Inter alpha-trypsin inhibitor, heavy chain 4, isoform CRA_a) (Inter-alpha-trypsin inhibitor heavy chain family, member 4)	2	Q5EBC0_RAT
17	Phys_45	Phys	45	TRUE	Phys_15	ips	0.41738	1	Q5EBC0_RAT	Inter alpha-trypsin inhibitor, heavy chain 4 (Inter alpha-trypsin inhibitor, heavy chain 4, isoform CRA_a) (Inter-alpha-trypsin inhibitor heavy chain family, member 4)	2	Q5EBC0_RAT
17	Phys_AG_46	Phys_AG	46	TRUE	Phys_AG_1	ips	0.42537	1	Q5EBC0_RAT	Inter alpha-trypsin inhibitor, heavy chain 4 (Inter alpha-trypsin inhibitor, heavy chain 4, isoform CRA_a) (Inter-alpha-trypsin inhibitor heavy chain family, member 4)	2	Q5EBC0_RAT
17	Phys_AG_47	Phys_AG	47	TRUE	Phys_AG_2	ips	0.5648	1	Q5EBC0_RAT	Inter alpha-trypsin inhibitor, heavy chain 4 (Inter alpha-trypsin inhibitor, heavy chain 4, isoform CRA_a) (Inter-alpha-trypsin inhibitor heavy chain family, member 4)	2	Q5EBC0_RAT
17	Phys_AG_48	Phys_AG	48	TRUE	Phys_AG_3	ips	0.63201	1	Q5EBC0_RAT	Inter alpha-trypsin inhibitor, heavy chain 4 (Inter alpha-trypsin inhibitor, heavy chain 4, isoform CRA_a) (Inter-alpha-trypsin inhibitor heavy chain family, member 4)	2	Q5EBC0_RAT
17	Phys_AG_49	Phys_AG	49	TRUE	Phys_AG_4	ips	0.19394	1	Q5EBC0_RAT	Inter alpha-trypsin inhibitor, heavy chain 4 (Inter alpha-trypsin inhibitor, heavy chain 4, isoform CRA_a) (Inter-alpha-trypsin inhibitor heavy chain family, member 4)	2	Q5EBC0_RAT
[truncated: 85,793 more rows]
